# Supplementary material for: Cytoplasmic organization promotes protein diffusion in Xenopus extracts
Source: Nat Commun. 2022 Sep 23;13:5599. doi: 10.1038/s41467-022-33339-0 (PMC9508076; doi:10.1038/s41467-022-33339-0)
Supplement: Supplementary file 3 — Source Data [file 41467_2022_33339_MOESM3_ESM.xlsx]

## Sheet: Fig1
Fig. 1c							Fig. 1d									Fig. 1e		Fig. 1f
	Traj 1		Traj 2		Traj 3			disorg.		fit		org.		fit		time	Intensity		disorg.	org.	fit
dt	X	Y	X	Y	X	Y	dt	MSD	SEM	dt	MSD	MSD	SEM	dt	MSD	0	23	tau	G	G	tau	G
0	84.3239	105.356	16.7106	82.1169	31.875	45.2236	0	0	0			0	0			0.001	33	1.04e-05	0.0240855	0.0192983	1.04e-05	0.0223216
0.04	84.5203	105.152	16.6437	82.0073	31.6926	44.8567	0.04	0.114947	0.0120942	0.04	0.0518051	0.068298	0.00891884	0.04	0.0990046	0.002	25	1.12e-05	0.0210414	0.0222903	1.08931e-05	0.0222795
0.08	84.3624	105.197	16.68	81.8371	31.5942	44.9902	0.08	0.165188	0.0124847	0.040777	0.0525928	0.109462	0.012021	0.0409193	0.100716	0.003	32	1.2e-05	0.0356456	0.027586	1.14096e-05	0.0222361
0.12	84.196	105.468	16.6048	81.8423	31.4939	45.0318	0.12	0.218563	0.0181956	0.0415691	0.0533925	0.123543	0.0126215	0.0418597	0.102457	0.004	23	1.28e-05	0.0380843	0.0200977	1.19506e-05	0.0221913
0.16	84.1659	105.236	16.4745	81.8399	31.6141	45.1865	0.16	0.277324	0.0176906	0.0423767	0.0542044	0.173372	0.0165821	0.0428218	0.104228	0.005	24	1.44e-05	0.0274499	0.0274497	1.25172e-05	0.0221452
0.2	84.1669	105.101	16.5201	81.7692	31.5424	45.2306	0.2	0.319729	0.0190731	0.0431999	0.0550286	0.198928	0.0186276	0.043806	0.106029	0.006	20	1.6e-05	0.0306789	0.0217312	1.31107e-05	0.0220976
0.24	84.1693	105.047	16.5459	81.6335	31.6029	45.1935	0.24	0.360376	0.0215721	0.044039	0.0558654	0.235664	0.0258124	0.0448127	0.107862	0.007	42	1.76e-05	0.0339578	0.0245646	1.37323e-05	0.0220486
0.28	84.2565	105.162	16.5251	81.5999	31.5489	45.2477	0.28	0.399731	0.0219479	0.0448945	0.0567148	0.247612	0.0293018	0.0458426	0.109726	0.008	46	1.92e-05	0.0285281	0.0165926	1.43834e-05	0.021998
0.32	84.3058	105.438	16.5053	81.5352	31.5398	45.4307	0.32	0.454429	0.0254718	0.0457666	0.0575772	0.264403	0.0309555	0.0468962	0.111623	0.009	34	2.08e-05	0.0255455	0.0213077	1.50654e-05	0.021946
0.36	84.2944	105.293	16.747	81.3387	31.4774	45.4201	0.36	0.481952	0.0246223	0.0466557	0.0584527	0.29014	0.0391033	0.047974	0.113552	0.01	36	2.24e-05	0.0323001	0.0221549	1.57797e-05	0.0218923
0.4	84.3978	105.228	16.6979	81.476	31.4635	45.2927	0.4	0.513807	0.0244468	0.047562	0.0593415	0.337472	0.0405722	0.0490766	0.115515	0.011	27	2.4e-05	0.0306108	0.0175807	1.65279e-05	0.0218371
0.44	84.4484	105.151	16.7296	81.3585	31.5849	45.4107	0.44	0.562285	0.0264416	0.0484859	0.0602438	0.361892	0.0417036	0.0502045	0.117512	0.012	31	2.56e-05	0.0372605	0.0258492	1.73116e-05	0.0217802
0.48	84.4792	104.981	16.6657	81.3168	31.6802	45.4097	0.48	0.594172	0.0279875	0.0494278	0.0611599	0.381792	0.0488521	0.0513584	0.119543	0.013	29	2.88e-05	0.0342442	0.0234744	1.81324e-05	0.0217216
0.52	84.4698	105.019	16.7312	81.3825	31.7238	45.4505	0.52	0.602479	0.0289636	0.050388	0.0620899	0.400554	0.054696	0.0525387	0.121609	0.014	20	3.2e-05	0.0308555	0.020453	1.89921e-05	0.0216613
0.56	84.3716	105.097	16.6152	81.3861	31.6792	45.3473	0.56	0.659081	0.0324955	0.0513668	0.063034	0.414867	0.0543582	0.0537462	0.123711	0.015	30	3.52e-05	0.0237885	0.0181976	1.98926e-05	0.0215992
0.6	84.4817	105.44	16.7269	81.4448	31.6606	45.3491	0.6	0.704327	0.0338224	0.0523646	0.0639924	0.483807	0.0706638	0.0549814	0.12585	0.016	22	3.84e-05	0.0330597	0.0227764	2.08358e-05	0.0215352
0.64	84.5022	105.22	16.7254	81.6355	31.6299	45.182	0.64	0.748754	0.03561	0.0533818	0.0649655	0.444823	0.0635426	0.056245	0.128025	0.017	29	4.16e-05	0.0341068	0.0187567	2.18237e-05	0.0214695
0.68	84.4534	105.284	16.6531	81.5685	31.6294	45.2286	0.68	0.80719	0.0396659	0.0544188	0.0659533	0.462639	0.0582965	0.0575377	0.130238	0.018	25	4.48e-05	0.0299075	0.0159095	2.28584e-05	0.0214018
0.72	84.2694	105.519	16.9747	81.8392	31.5576	45.301	0.72	0.833514	0.0401828	0.0554759	0.0669562	0.43549	0.0506298	0.0588601	0.132489	0.019	24	4.8e-05	0.0221474	0.0153441	2.39423e-05	0.0213322
0.76	84.3865	105.546	16.8497	81.6446	31.6601	45.2689	0.76	0.862017	0.0418696	0.0565536	0.0679743	0.452444	0.0515929	0.0602128	0.134779	0.02	25	5.12e-05	0.0338429	0.0179878	2.50775e-05	0.0212607
0.8	84.6467	105.815	16.7789	81.6503	31.6745	45.2842	0.8	0.907958	0.0440082	0.0576522	0.0690079	0.499063	0.0600371	0.0615967	0.137109	0.021	35	5.76e-05	0.0290958	0.0205927	2.62665e-05	0.0211871
0.84	84.6452	105.768	16.6416	81.7693	31.6433	45.2867	0.84	0.942451	0.0436813	0.0587721	0.0700572	0.519942	0.0647391	0.0630123	0.139478	0.022	29	6.4e-05	0.0242923	0.0200376	2.75119e-05	0.0211115
0.88	84.762	105.441	16.6752	81.7557	31.617	45.2964	0.88	0.997604	0.0476688	0.0599138	0.0711225	0.523102	0.061389	0.0644605	0.141889	0.023	36	7.04e-05	0.0283824	0.0196826	2.88163e-05	0.0210337
0.92	84.8134	105.443	16.7247	81.8291	31.6351	45.2064	0.92	1.05342	0.0526641	0.0610777	0.0722039	0.547406	0.0679455	0.065942	0.144342	0.024	30	7.68e-05	0.0305091	0.0172933	3.01826e-05	0.0209538
0.96	84.8074	105.426	16.6719	81.7384	31.6238	45.1952	0.96	1.0987	0.0543582	0.0622641	0.0733018	0.537371	0.0658212	0.0674575	0.146837	0.025	24	8.32e-05	0.0238178	0.0170568	3.16137e-05	0.0208718
1	84.7585	105.562	16.6732	81.6573	31.7046	45.2206	1	1.13429	0.059176	0.0634737	0.0744164	0.553788	0.0693791	0.0690079	0.149375	0.026	34	8.96e-05	0.028406	0.0176009	3.31127e-05	0.0207875
1.04	84.6104	105.465	16.7401	81.4974	31.6069	45.2084	1.04	1.12556	0.0608935	0.0647067	0.075548	0.663887	0.0929812	0.0705939	0.151957	0.027	43	9.6e-05	0.0240427	0.0197526	3.46827e-05	0.020701
1.08	84.3954	105.312	16.8073	81.5024	31.6442	45.242	1.08	1.18419	0.063644	0.0659637	0.0766967	0.738576	0.118793	0.0722163	0.154583	0.028	37	0.0001024	0.02616	0.0217678	3.63271e-05	0.0206122
1.12	84.4079	105.413	16.7369	81.6344	31.6988	45.1636	1.12	1.24683	0.0717415	0.067245	0.0778629	0.790364	0.127406	0.073876	0.157255	0.029	29	0.0001152	0.0213779	0.0198565	3.80495e-05	0.020521
1.16	84.4168	105.485	16.8413	81.8258	31.6772	45.1485	1.16	1.28296	0.0751176	0.0685513	0.0790469	0.785512	0.130686	0.0755739	0.159973	0.03	43	0.000128	0.0271497	0.0170006	3.98536e-05	0.0204275
1.2	84.3838	105.592	16.7262	81.7351	31.6735	45.1058	1.2	1.34261	0.0846505	0.069883	0.0802489	0.761738	0.137538	0.0773108	0.162738	0.031	29	0.0001408	0.0232467	0.0163286	4.17432e-05	0.0203316
1.24	84.3097	105.421	16.6706	81.5232	31.5941	45.1426	1.24	1.40348	0.0884375	0.0712405	0.0814691	0.766715	0.145477	0.0790876	0.165551	0.032	35	0.0001536	0.0217282	0.0164944	4.37225e-05	0.0202333
1.28	84.258	105.425	16.6591	81.6389	31.8442	45.1409	1.28	1.44397	0.0938248	0.0726244	0.0827079	0.872606	0.17504	0.0809052	0.168413	0.033	40	0.0001664	0.0236103	0.0164134	4.57955e-05	0.0201324
1.32	84.2577	105.511	16.8538	81.6827	31.9821	44.9921	1.32	1.50555	0.101888	0.0740352	0.0839655	0.893269	0.197282	0.0827647	0.171324	0.034	26	0.0001792	0.0228963	0.0163216	4.79669e-05	0.0200291
1.36	84.2912	105.324	16.8689	81.6627	32.0014	44.9997	1.36	1.54855	0.106748	0.0754734	0.0852422	0.875446	0.189595	0.0846668	0.174285	0.035	38	0.000192	0.0261622	0.0155166	5.02412e-05	0.0199233
1.4	84.2959	105.354	16.7856	81.665	32.0157	45.0173	1.4	1.57527	0.109275	0.0769395	0.0865384	0.875272	0.173438	0.0866127	0.177298	0.036	37	0.0002048	0.0239705	0.0156271	5.26233e-05	0.0198148
1.44	84.4031	105.398	16.9093	81.5414	31.9405	45.049	1.44	1.61001	0.113961	0.0784341	0.0878543	0.880214	0.183074	0.0886033	0.180362	0.037	38	0.0002304	0.023992	0.014658	5.51184e-05	0.0197038
1.48	84.408	105.494	16.8316	81.5315	31.8482	44.9013	1.48	1.61478	0.118434	0.0799577	0.0891901	0.903285	0.202119	0.0906396	0.18348	0.038	51	0.000256	0.021363	0.0148119	5.77318e-05	0.0195902
1.52	84.4512	105.641	16.8492	81.4054	31.8398	44.7943	1.52	1.61672	0.121943	0.081511	0.0905463	0.900278	0.21644	0.0927228	0.186651	0.039	27	0.0002816	0.0228449	0.0143159	6.04691e-05	0.019474
1.56	84.5604	105.439	16.8983	81.5082	31.9261	44.7112	1.56	1.6457	0.131627	0.0830944	0.0919232	0.929611	0.254304	0.0948538	0.189877	0.04	29	0.0003072	0.0212129	0.0129724	6.33362e-05	0.019355
1.6	84.5824	105.524	16.812	81.5603	32	44.5333	1.6	1.67288	0.138561	0.0847085	0.0933209	0.913793	0.244198	0.0970338	0.193159	0.041	28	0.0003328	0.0189173	0.0136532	6.63392e-05	0.0192334
1.64	84.4471	105.616	16.7883	81.4801	31.9465	44.7851	1.64	1.71129	0.13915	0.086354	0.0947399	0.929334	0.258354	0.0992639	0.196498	0.042	26	0.0003584	0.0199784	0.0127901	6.94846e-05	0.0191092
1.68	84.6173	105.351	16.7638	81.6295	31.9107	44.8269	1.68	1.71683	0.140075	0.0880315	0.0961805	0.920109	0.249376	0.101545	0.199895	0.043	26	0.000384	0.0179625	0.0143609	7.27792e-05	0.0189822
1.72	84.5266	105.412	16.5488	81.6197	32.0149	44.6511	1.72	1.73181	0.145942	0.0897416	0.097643	0.952871	0.237258	0.103879	0.20335	0.044	33	0.0004096	0.0222594	0.0118579	7.62299e-05	0.0188525
1.76	84.479	105.493	16.6991	81.3467	31.8442	44.7803	1.76	1.71555	0.150936	0.0914849	0.0991277	0.981473	0.247786	0.106266	0.206865	0.045	26	0.0004608	0.0202087	0.011874	7.98443e-05	0.01872
1.8	84.2331	105.531	16.5605	81.3976	31.9112	44.896	1.8	1.73734	0.156791	0.093262	0.100635	1.05798	0.281921	0.108709	0.21044	0.046	38	0.000512	0.0180609	0.0117397	8.36301e-05	0.0185849
1.84	84.3424	105.553	16.6092	81.3514	31.9621	44.89	1.84	1.73787	0.154074	0.0950737	0.102165	1.01476	0.271453	0.111207	0.214078	0.047	30	0.0005632	0.0176695	0.0103924	8.75953e-05	0.018447
1.88	84.3494	105.542	16.5566	81.3145	31.7992	44.6851	1.88	1.78783	0.161719	0.0969206	0.103719	0.97786	0.326214	0.113763	0.217778	0.048	38	0.0006144	0.0173831	0.0106825	9.17486e-05	0.0183063
1.92	84.2736	105.576	16.6824	81.447	31.7028	44.5949	1.92	1.83135	0.177543	0.0988033	0.105296	1.04379	0.338915	0.116378	0.221542	0.049	37	0.0006656	0.0169289	0.0100453	9.60988e-05	0.018163
1.96	84.2172	105.44	16.695	81.2289	31.7891	44.4989	1.96	1.91531	0.190491	0.100723	0.106897	1.10582	0.372353	0.119052	0.225372	0.05	32	0.0007168	0.01621	0.0103451	0.000100655	0.0180169
2	84.2216	105.633	16.8386	81.4263	31.8738	44.2357	2	1.86307	0.190814	0.102679	0.108522	1.18737	0.378762	0.121788	0.229267	0.051	33	0.000768	0.0161332	0.00984416	0.000105428	0.0178681
2.04	84.2099	105.64	16.7358	81.3998	31.7569	44.5469	2.04	1.93104	0.206153	0.104674	0.110172	1.14429	0.372489	0.124587	0.23323	0.052	30	0.0008192	0.0163994	0.00994537	0.000110426	0.0177166
2.08	84.2542	105.55	16.7799	81.2811	31.8746	44.4032	2.08	1.95913	0.211386	0.106707	0.111848	1.27233	0.497287	0.127451	0.237261	0.053	34	0.0009216	0.0138931	0.00874476	0.000115662	0.0175624
2.12	84.1739	105.455	16.7624	81.2345	31.8683	44.6993	2.12	1.92883	0.211769	0.10878	0.113548	1.34776	0.548919	0.13038	0.241362	0.054	38	0.001024	0.014278	0.00819171	0.000121146	0.0174056
2.16	84.2233	105.462	16.704	81.3013	31.983	44.6414	2.16	2.01022	0.226223	0.110893	0.115275	1.37635	0.538372	0.133376	0.245534	0.055	38	0.0011264	0.0139235	0.00828127	0.00012689	0.0172462
2.2	84.3122	105.51	16.7277	81.5763	32.0719	44.6653	2.2	2.01951	0.238307	0.113047	0.117028	1.4008	0.56228	0.136442	0.249778	0.056	34	0.0012288	0.0129314	0.00810096	0.000132907	0.0170841
2.24	84.3085	105.532	16.6753	81.5956	32.2698	44.6366	2.24	2.0291	0.245879	0.115243	0.118807	1.53324	0.566764	0.139578	0.254096	0.057	43	0.0013312	0.0127306	0.00860417	0.000139208	0.0169195
2.28	84.4129	105.412	16.6591	81.4777	32.1673	44.6856	2.28	2.12295	0.254309	0.117482	0.120614	1.55118	0.542221	0.142785	0.258488	0.058	34	0.0014336	0.0117607	0.00716586	0.000145809	0.0167524
2.32	84.5049	105.488	16.7	81.3343	32.0841	44.7769	2.32	2.10398	0.259812	0.119764	0.122448	1.61058	0.577441	0.146067	0.262956	0.059	44	0.001536	0.0116012	0.00679104	0.000152722	0.0165828
2.36	84.4014	105.435	16.8849	81.4627	31.994	44.6028	2.36	2.11446	0.261031	0.122091	0.12431	1.16047	0.267612	0.149424	0.267501	0.06	38	0.0016384	0.0114395	0.00706512	0.000159963	0.0164108
2.4	84.5767	105.416	17.0865	81.2227	32.1745	44.6645	2.4	2.15067	0.26446	0.124462	0.1262	1.11101	0.265654	0.152858	0.272124	0.061	42	0.0018432	0.0106378	0.00624108	0.000167548	0.0162364
2.44	84.4819	105.428	17.1099	81.2398	32.133	44.8645	2.44	2.16656	0.273742	0.12688	0.128119	0.879127	0.197542	0.156371	0.276828	0.062	45	0.002048	0.00935908	0.00608249	0.000175492	0.0160597
2.48	84.452	105.287	17.062	81.4051	31.9505	44.6174	2.48	2.1595	0.275079	0.129345	0.130067	0.966444	0.204886	0.159965	0.281613	0.063	22	0.0022528	0.00959789	0.00511265	0.000183813	0.0158807
2.52	84.2985	105.321	16.9727	81.2413	31.7377	44.7678	2.52	2.14315	0.298154	0.131858	0.132045	0.950228	0.225587	0.163641	0.286481	0.064	33	0.0024576	0.00857976	0.00563733	0.000192528	0.0156995
2.56	84.409	105.148	16.997	81.2204	31.803	44.7461	2.56	2.26671	0.304115	0.134419	0.134053	0.803042	0.165525	0.167402	0.291432	0.065	28	0.0026624	0.00966866	0.00493763	0.000201657	0.0155162
2.6	84.478	105.26	16.8662	81.3408	31.7885	44.7527	2.6	2.28487	0.307057	0.13703	0.136091	0.828293	0.169678	0.17125	0.29647	0.066	36	0.0028672	0.00818165	0.00483677	0.000211218	0.0153309
2.64	84.5576	105.334	16.9532	81.1747	31.7343	44.8171	2.64	2.31005	0.317346	0.139692	0.13816	0.837443	0.16514	0.175186	0.301594	0.067	32	0.003072	0.00783175	0.00435049	0.000221233	0.0151436
2.68	84.4309	105.394	16.8676	81.2232	31.9914	44.5783	2.68	2.3149	0.313976	0.142406	0.140261	0.834351	0.158117	0.179212	0.306807	0.068	23	0.0032768	0.0082265	0.00465625	0.000231722	0.0149544
2.72	84.4711	105.366	16.9446	81.2621	31.9304	44.6516	2.72	2.40019	0.33626	0.145172	0.142394	0.777881	0.138002	0.183331	0.31211	0.069	36	0.0036864	0.00693963	0.00428509	0.000242709	0.0147634
2.76	84.4663	105.386	16.9807	81.332	31.8379	44.5587	2.76	2.47727	0.349445	0.147992	0.144559	0.785547	0.142422	0.187544	0.317505	0.07	30	0.004096	0.00646811	0.00399552	0.000254217	0.0145706
2.8	84.3907	105.271	16.9482	81.2711	31.8647	44.3817	2.8	2.37896	0.331526	0.150867	0.146757	0.784466	0.13117	0.191854	0.322993	0.071	15	0.0045056	0.00641397	0.00351999	0.000266271	0.0143763
2.84	84.5524	105.318	17.1205	81.0183	31.9852	44.3903	2.84	2.4039	0.319104	0.153798	0.148989	0.815103	0.133919	0.196264	0.328576	0.072	29	0.0049152	0.00600307	0.00344488	0.000278896	0.0141804
2.88	84.3692	105.252	17.0327	81.1024	31.8703	44.2712	2.88	2.42133	0.330036	0.156785	0.151254	0.901572	0.14439	0.200774	0.334255	0.073	15	0.0053248	0.00579273	0.00315372	0.000292119	0.0139831
2.92	84.3967	105.334	17.1137	81.1329	31.9108	44.1844	2.92	2.44303	0.340762	0.159831	0.153554	0.872385	0.157433	0.205389	0.340033	0.074	22	0.0057344	0.00578106	0.00271921	0.00030597	0.0137845
2.96	84.3542	105.423	17.1159	81.0665	31.7747	43.9377	2.96	2.53403	0.351889	0.162936	0.155889	0.94648	0.157345	0.210109	0.34591	0.075	33	0.006144	0.00543173	0.00299515	0.000320477	0.0135846
3	84.3356	105.457	17.1251	81.1189	31.8124	43.9811	3	2.5685	0.387396	0.166101	0.158259	0.82469	0.137583	0.214938	0.351889	0.076	18	0.0065536	0.00484547	0.00293628	0.000335672	0.0133837
3.04	84.2574	105.302	16.8253	81.4068	31.6448	43.7023	3.04	2.53524	0.384353	0.169328	0.160666	0.967561	0.179323	0.219878	0.357972	0.077	29	0.0073728	0.0047495	0.00238848	0.000351588	0.0131817
3.08	84.3714	105.35	17.0454	81.4304	31.5596	43.7934	3.08	2.54798	0.409973	0.172617	0.163109	0.959956	0.16076	0.224931	0.364159	0.078	45	0.008192	0.00402365	0.00197955	0.000368258	0.0129789
3.12	84.3544	105.302	16.9718	81.2217	31.6346	43.8388	3.12	2.57057	0.406247	0.17597	0.165589	0.963439	0.174218	0.230101	0.370454	0.079	35	0.0090112	0.00395322	0.0019009	0.000385719	0.0127753
3.16	84.31	105.394	17.0655	81.1341	31.6566	43.9635	3.16	2.64104	0.436298	0.179388	0.168107	1.02136	0.170733	0.235389	0.376857	0.08	42	0.0098304	0.00352595	0.00196545	0.000404007	0.0125711
3.2	84.2586	105.377	17.0457	81.1513	31.6272	43.7499	3.2	2.56241	0.42796	0.182873	0.170663	1.04397	0.202407	0.240799	0.383371	0.081	39	0.0106496	0.00309266	0.00185619	0.000423163	0.0123663
3.24	84.4319	105.184	17.1538	81.1759	31.4751	43.6598	3.24	2.63806	0.438625	0.186426	0.173258	1.07372	0.220335	0.246333	0.389997	0.082	28	0.0114688	0.00270449	0.00176715	0.000443227	0.0121612
3.28	84.4076	105.262	17.1945	81.1747	31.4947	43.6543	3.28	2.6224	0.418365	0.190047	0.175892	1.10641	0.235614	0.251994	0.396738	0.083	27	0.012288	0.00296578	0.00112606	0.000464242	0.0119557
3.32	84.341	105.272	17.3278	81.2622	31.5792	43.4825	3.32	2.72285	0.472642	0.193739	0.178567	1.19165	0.254729	0.257786	0.403596	0.084	28	0.0131072	0.0028454	0.00136886	0.000486253	0.0117501
3.36	84.2951	105.124	17.2584	81.3581	31.7433	43.4846	3.36	2.72236	0.5098	0.197502	0.181282	1.28716	0.28291	0.26371	0.410572	0.085	36	0.0147456	0.00237888	0.00141461	0.000509309	0.0115444
3.4	84.2557	105.202	17.3002	81.5173	31.7856	43.3498	3.4	2.66517	0.487397	0.201339	0.184039	1.39948	0.331886	0.269771	0.417669	0.086	29	0.016384	0.00187874	0.00136775	0.000533457	0.0113389
3.44	84.3982	105.423	17.1493	81.5603	31.927	43.4676	3.44	2.84976	0.528424	0.20525	0.186837	1.28748	0.330665	0.275971	0.424888	0.087	28	0.0180224	0.00208395	0.00120024	0.00055875	0.0111335
3.48	84.4205	105.453	17.3795	81.8101	31.8448	43.4916	3.48	2.80147	0.531704	0.209237	0.189678	1.29407	0.313071	0.282314	0.432232	0.088	38	0.0196608	0.00201608	0.00131435	0.000585243	0.0109285
3.52	84.3557	105.629	17.289	81.6948	31.8841	43.2161	3.52	2.92988	0.550133	0.213302	0.192562	1.41959	0.386787	0.288802	0.439703	0.089	28	0.0212992	0.00207979	0.00123125	0.000612992	0.0107239
3.56	84.2766	105.578	17.3798	81.6749	31.7569	43.2606	3.56	3.09755	0.556786	0.217445	0.19549	1.33852	0.388812	0.29544	0.447303	0.09	24	0.0229376	0.00170239	0.00101991	0.000642056	0.0105199
3.6	84.2903	105.685	17.4406	81.6576	31.6808	43.4592	3.6	3.11166	0.547735	0.221669	0.198463	1.43073	0.389584	0.30223	0.455035	0.091	34	0.024576	0.00159552	0.0008438	0.000672499	0.0103165
3.64	84.2867	105.619	17.3787	81.7252	31.8744	43.6065	3.64	3.30737	0.604414	0.225975	0.201481	1.35298	0.337954	0.309176	0.4629	0.092	42	0.0262144	0.00172503	0.00092258	0.000704385	0.010114
3.68	84.3441	105.647	17.2897	81.8702	31.9207	43.6566	3.68	3.20288	0.659659	0.230365	0.204544	1.25453	0.275413	0.316281	0.470901	0.093	37	0.0294912	0.00150511	0.00077839	0.000737783	0.0099124
3.72	84.2586	105.732	17.2771	81.8701	31.8924	43.5613	3.72	3.11516	0.648004	0.23484	0.207654	1.26029	0.297277	0.32355	0.479041	0.094	32	0.032768	0.00111545	0.00066502	0.000772764	0.00971184
3.76	84.425	105.633	17.4402	81.8379	31.884	43.7261	3.76	3.16508	0.638744	0.239402	0.210812	1.31738	0.278231	0.330986	0.487321	0.095	32	0.0360448	0.00100345	0.00065764	0.000809404	0.00951241
3.8	84.3206	105.512	17.3914	81.8187	31.8987	43.6506	3.8	3.2832	0.644177	0.244053	0.214017	1.43282	0.400483	0.338593	0.495744	0.096	41	0.0393216	0.00089402	0.00052239	0.000847781	0.00931424
3.84	84.3901	105.387	17.5836	81.7034	31.8642	43.7849	3.84	3.23529	0.654293	0.248793	0.217272	1.34538	0.347714	0.346375	0.504313	0.097	28	0.0425984	0.00092075	0.00051862	0.000887978	0.00911743
3.88	84.2764	105.748	17.5891	81.7052	32.1358	43.8431	3.88	3.08737	0.644762	0.253626	0.220576	1.29162	0.394778	0.354336	0.51303	0.098	33	0.0458752	0.00108853	0.000487	0.000930081	0.00892209
3.92	84.3405	105.592	17.3468	81.621	32.1419	43.682	3.92	3.35952	0.72743	0.258553	0.223929	1.49926	0.485566	0.362479	0.521898	0.099	42	0.049152	0.00096426	0.00058015	0.00097418	0.0087283
3.96	84.2958	105.673	17.4002	81.596	32.0126	43.706	3.96	3.38022	0.758915	0.263576	0.227334	1.45421	0.504878	0.37081	0.530919	0.1	24	0.0524288	0.0010489	0.00054413	0.00102037	0.00853618
4	84.3688	105.637	17.3621	81.3829	31.9875	43.9404	4	3.40104	0.773981	0.268696	0.230791	1.33763	0.457781	0.379332	0.540096	0.101	39	0.0589824	0.00077404	0.00043718	0.00106875	0.0083458
4.04	84.3568	105.483	17.2552	81.5263	31.8987	43.8633	4.04	3.42852	0.770206	0.273916	0.234301	1.31845	0.403118	0.38805	0.549431	0.102	30	0.065536	0.00057531	0.0004195	0.00111942	0.00815727
4.08	84.3424	105.349	17.4854	81.4611	32.0155	43.8421	4.08	3.4187	0.756484	0.279237	0.237863	1.31358	0.335065	0.396969	0.558928	0.103	34	0.0720896	0.00049411	0.00036076	0.0011725	0.00797065
4.12	84.3051	105.368	17.3794	81.3089	31.967	43.6927	4.12	3.41801	0.805079	0.284661	0.24148	1.366	0.334694	0.406092	0.568589	0.104	36	0.0786432	0.00029909	0.000482	0.00122809	0.00778604
4.16	84.6779	105.54	17.4165	81.4308	31.9704	43.6669	4.16	3.54359	0.874294	0.290191	0.245152	1.35936	0.342162	0.415425	0.578417	0.105	29	0.0851968	0.0003471	0.00048204	0.00128632	0.00760352
4.2	84.6576	105.652	17.3433	81.3756	32.0963	43.6225	4.2	3.30215	0.876794	0.295828	0.24888	1.34047	0.291873	0.424973	0.588415	0.106	38	0.0917504	0.00035039	0.00048622	0.00134731	0.00742315
4.24	84.6652	105.86	17.3213	81.3486	32.1468	43.6105	4.24	3.34397	0.896301	0.301574	0.252664	1.27639	0.273867	0.43474	0.598585	0.107	30	0.098304	0.00041397	0.00040898	0.00141119	0.007245
4.28	84.5581	105.993	17.3681	81.4263	32.3137	43.5258	4.28	2.78033	0.724309	0.307433	0.256506	1.29319	0.284621	0.444731	0.608932	0.108	37	0.104858	0.00046467	0.00017488	0.0014781	0.00706913
4.32	84.6966	106.093	17.3448	81.3692	32.2237	43.181	4.32	2.82814	0.753077	0.313405	0.260406	1.35795	0.334732	0.454952	0.619457	0.109	29				0.00154819	0.00689562
4.36	84.7685	105.911	17.4109	81.5928	32.2242	43.2318	4.36	3.0193	0.809867	0.319493	0.264366	1.21961	0.322506	0.465408	0.630164	0.11	21				0.00162159	0.0067245
4.4	84.7471	105.816	17.3383	81.6132	32.411	43.0763	4.4	3.11373	0.794916	0.325699	0.268386	1.32519	0.386312	0.476105	0.641057	0.111	30				0.00169848	0.00655584
4.44	84.7882	105.918	17.332	81.5562	32.3615	43.1173	4.44	3.1347	0.813114	0.332026	0.272467	1.29886	0.366787	0.487047	0.652137	0.112	31				0.00177901	0.00638969
4.48	84.7665	105.931	17.3232	81.4831	32.1771	43.0542	4.48	3.30372	0.854712	0.338476	0.27661	1.4252	0.379551	0.498241	0.663409	0.113	30				0.00186336	0.00622607
4.52	84.7049	106.132	17.3442	81.3378	32.2893	42.9654	4.52	3.31683	0.883976	0.345051	0.280816	1.54968	0.414676	0.509692	0.674876	0.114	27				0.00195171	0.00606503
4.56	84.7668	106.216	17.2917	81.3562	32.4627	42.9637	4.56	3.3864	0.925746	0.351754	0.285086	1.52772	0.425932	0.521406	0.686541	0.115	21				0.00204425	0.00590662
4.6	84.7179	106.31	17.2802	81.5294	32.2211	43.0099	4.6	3.16155	0.95293	0.358587	0.289421	1.39991	0.391713	0.533389	0.698408	0.116	25				0.00214118	0.00575084
4.64	84.8095	106.355	17.3786	81.599	32.41	43.0667	4.64	2.68667	0.787481	0.365553	0.293821	1.54434	0.388654	0.545648	0.71048	0.117	23				0.0022427	0.00559774
4.68	84.9816	106.375	17.3339	81.5313	32.3633	42.9207	4.68	2.72261	0.796931	0.372654	0.298289	1.44091	0.43823	0.558188	0.722761	0.118	24				0.00234903	0.00544733
4.72	85.0543	106.198	17.4334	81.6356	32.3008	42.8474	4.72	2.80353	0.808623	0.379893	0.302825	1.49985	0.471549	0.571017	0.735253	0.119	31				0.00246041	0.00529964
4.76	84.7988	106.182	17.4397	81.5535	32.3271	43.1017	4.76	2.69538	0.809509	0.387273	0.307429	1.32476	0.391487	0.58414	0.747962	0.12	35				0.00257707	0.00515467
4.8	84.6558	106.261	17.5295	81.437	32.3522	43.407	4.8	2.75722	0.8224	0.394796	0.312104	1.28334	0.330408	0.597565	0.76089	0.121	35				0.00269926	0.00501244
4.84	84.7621	106.39	17.6897	81.5214	32.6075	43.5282	4.84	2.67581	0.836717	0.402465	0.31685	1.29822	0.319358	0.611299	0.774042	0.122	31				0.00282724	0.00487295
4.88	84.8311	106.267	17.6398	81.6388	32.5646	43.7719	4.88	2.74834	0.829742	0.410283	0.321668	1.23141	0.280842	0.625348	0.787422	0.123	26				0.00296129	0.00473621
4.92	84.8604	106.135	17.597	81.5832	32.8724	43.9325	4.92	2.89081	0.916516	0.418253	0.326559	1.23473	0.278983	0.63972	0.801032	0.124	26				0.0031017	0.00460222
4.96	84.7763	105.862	17.5965	81.5712	32.7771	43.7619	4.96	2.93428	0.965742	0.426378	0.331524	1.36099	0.343491	0.654423	0.814878	0.125	30				0.00324876	0.00447097
5	84.7916	105.886	17.6946	81.4468	32.5633	43.6136	5	3.07277	1.04142	0.434661	0.336565	1.44626	0.325528	0.669463	0.828963	0.126	36				0.0034028	0.00434246
5.04	84.8426	105.855	17.6593	81.3807	32.728	43.5414	5.04	3.16125	1.0738	0.443104	0.341683	1.52165	0.347392	0.684849	0.843291	0.127	22				0.00356414	0.00421668
5.08	84.7404	105.92	17.5848	81.5245	32.7218	43.739	5.08	3.03783	1.16629	0.451712	0.346879	1.27053	0.319571	0.700589	0.857867	0.128	31				0.00373313	0.00409363
5.12	84.7006	105.655	17.7239	81.6331	32.7335	43.7742	5.12	2.67513	0.969823	0.460487	0.352153	1.22203	0.336119	0.71669	0.872696	0.129	25				0.00391013	0.00397327
5.16	84.7834	105.716	17.7348	81.7242	32.7288	43.7256	5.16	2.88602	1.11048	0.469432	0.357508	1.14827	0.305356	0.733162	0.88778	0.13	32				0.00409553	0.00385561
5.2	84.7428	105.682	17.7415	81.7471	32.5203	43.7466	5.2	2.82197	1.04317	0.478551	0.362944	0.99223	0.29075	0.750012	0.903125	0.131	37				0.00428972	0.00374061
5.24	84.5287	105.673	17.7752	81.7989	32.5109	43.902	5.24	2.83641	1.10949	0.487847	0.368463	0.978434	0.276105	0.767249	0.918736	0.132	33				0.00449311	0.00362826
5.28	84.696	105.606	17.8325	82.0373	32.448	43.7365	5.28	2.89043	1.14379	0.497324	0.374065	1.06777	0.271863	0.784883	0.934616	0.133	32				0.00470615	0.00351853
5.32	84.6089	105.761	17.8281	82.118	32.2587	43.7122	5.32	3.03602	1.14865	0.506985	0.379753	1.15542	0.29951	0.802921	0.95077	0.134	23				0.00492928	0.0034114
5.36	84.2949	105.602	17.8821	82.1982	32.1152	43.8037	5.36	3.11074	1.21208	0.516833	0.385528	1.09628	0.260084	0.821375	0.967204	0.135	39				0.005163	0.00330685
5.4	84.2971	105.669	17.8522	81.964	32.2148	43.9777	5.4	3.1574	1.3187	0.526873	0.39139	1.10306	0.291272	0.840252	0.983922	0.136	34				0.0054078	0.00320483
5.44	84.2385	105.686	17.8877	82.0815	32.3019	43.8544	5.44	3.00163	1.31099	0.537108	0.397341	1.18434	0.355912	0.859563	1.00093	0.137	43				0.00566421	0.00310533
5.48	84.136	105.679	17.929	82.154	31.986	43.7554	5.48	3.1767	1.28431	0.547542	0.403383	1.09679	0.320912	0.879318	1.01823	0.138	48				0.00593277	0.00300831
5.52	83.9142	105.72	17.893	82.2048	32.0764	43.6691	5.52	3.13045	1.25618	0.558178	0.409517	1.0387	0.290163	0.899527	1.03583	0.139	33				0.00621407	0.00291373
5.56	84.0345	105.693	17.8584	82.2429	32.1377	43.5739	5.56	3.06309	1.2951	0.569021	0.415744	0.968163	0.290204	0.920201	1.05373	0.14	35				0.0065087	0.00282157
5.6	84.1995	105.571	17.7686	82.0403	32.0246	43.6562	5.6	2.85901	1.34536	0.580075	0.422065	0.926412	0.275793	0.94135	1.07195	0.141	40				0.00681731	0.00273178
5.64	84.136	105.533	17.8121	82.1686	32.0685	43.872	5.64	3.01513	1.35506	0.591343	0.428483	0.956766	0.270253	0.962984	1.09048	0.142	40				0.00714054	0.00264434
5.68	84.0426	105.636	17.9246	82.3045	32.0126	43.5914	5.68	2.99854	1.34839	0.60283	0.434998	1.04557	0.314743	0.985116	1.10933	0.143	45				0.00747911	0.0025592
5.72	83.8591	105.763	17.8653	82.289	32.0757	43.4754	5.72	3.09876	1.40906	0.61454	0.441613	1.2441	0.331373	1.00776	1.1285	0.144	38				0.00783372	0.00247632
5.76	83.9594	105.748	17.883	82.2673	31.9293	43.521	5.76	3.11223	1.39727	0.626478	0.448328	1.17044	0.335244	1.03092	1.14801	0.145	35				0.00820515	0.00239567
5.8	83.9866	105.655	17.883	82.4651	31.7638	43.5215	5.8	3.18475	1.4059	0.638648	0.455145	1.15192	0.315615	1.05461	1.16785	0.146	27				0.00859419	0.00231721
5.84	84.0409	105.649	17.8375	82.1826	32.068	43.3427	5.84	3.17658	1.41405	0.651054	0.462066	1.06867	0.36528	1.07885	1.18803	0.147	35				0.00900168	0.0022409
5.88	84.0881	105.521	17.5392	81.9165	32.1452	43.6159	5.88	3.12387	1.38319	0.663701	0.469092	1.02825	0.304845	1.10364	1.20857	0.148	40				0.00942848	0.0021667
5.92	84.1982	105.606	17.5161	82.0824	32.0886	43.566	5.92	2.99876	1.29544	0.676594	0.476224	1.12151	0.338537	1.12901	1.22946	0.149	43				0.00987553	0.00209457
5.96	84.1462	105.799	17.6471	81.7882	32.174	43.7034	5.96	3.05412	1.32574	0.689738	0.483466	1.20785	0.349142	1.15496	1.25071	0.15	51				0.0103438	0.00202446
6	84.2793	105.699	17.7982	81.7672	32.0535	43.6372	6	3.13537	1.32878	0.703136	0.490817	1.29508	0.361163	1.1815	1.27233	0.151	47				0.0108342	0.00195634
6.04	84.1751	105.728	17.5593	81.5906	32.2465	43.9937	6.04	3.18832	1.3552	0.716795	0.49828	1.14608	0.355132	1.20865	1.29432	0.152	50				0.0113479	0.00189017
6.08	84.1375	105.761	17.6688	81.6705	32.2029	44.0468	6.08	1.9004	0.581608	0.730719	0.505857	1.05038	0.320587	1.23643	1.31669	0.153	45				0.011886	0.0018259
6.12	84.0047	105.799	17.7366	81.6547	32.2314	44.0658	6.12	1.91505	0.610708	0.744914	0.513549	1.11655	0.330004	1.26485	1.33945	0.154	52				0.0124495	0.0017635
6.16	84.1912	105.871	17.3226	81.9213	32.3136	44.159	6.16	1.9731	0.670442	0.759385	0.521358	1.02529	0.381531	1.29392	1.3626	0.155	37				0.0130398	0.00170293
6.2	83.9948	105.834	17.5467	81.7873	32.0769	44.317	6.2	1.88333	0.65483	0.774136	0.529285	1.04122	0.385175	1.32366	1.38616	0.156	36				0.0136581	0.00164414
6.24	83.8305	105.923	17.6481	81.8807	32.1307	44.3258	6.24	1.99215	0.6762	0.789174	0.537333	0.968962	0.271913	1.35408	1.41012	0.157	57				0.0143057	0.0015871
6.28	83.7796	106.072	17.6025	81.8854	32.283	44.3097	6.28	2.07958	0.657808	0.804504	0.545504	1.09322	0.27146	1.3852	1.43449	0.158	35				0.0149839	0.00153176
6.32	83.8996	106.038	17.773	82.1482	32.3829	44.3174	6.32	2.03994	0.60603	0.820132	0.553798	1.13689	0.264031	1.41703	1.45928	0.159	33				0.0156944	0.00147809
6.36	83.9999	105.91	17.4546	82.0408	32.2553	44.1217	6.36	2.10348	0.619329	0.836064	0.562219	1.05946	0.331049	1.4496	1.48451	0.16	33				0.0164385	0.00142604
6.4	83.9146	106.115	17.3601	81.9457	32.1699	44.039	6.4	2.06764	0.620889	0.852305	0.570768	1.00812	0.321571	1.48292	1.51017	0.161	43				0.0172179	0.00137559
6.44	84.0362	106.02	17.354	82.1254	32.0323	43.9337	6.44	2.21658	0.679581	0.868862	0.579447	1.16528	0.346395	1.517	1.53627	0.162	53				0.0180343	0.00132668
6.48	84.1158	105.861	17.3685	82.01	32.2868	43.6359	6.48	2.23533	0.695707	0.88574	0.588258	1.27743	0.403643	1.55186	1.56283	0.163	39				0.0188894	0.00127928
6.52	84.0498	105.77	17.552	82.0577	32.2001	43.793	6.52	2.11494	0.654661	0.902946	0.597203	1.23577	0.335092	1.58753	1.58984	0.164	22				0.019785	0.00123337
6.56	84.053	105.924	17.5992	81.8689	32.0296	43.9844	6.56	2.25397	0.659296	0.920486	0.606284	1.23059	0.394668	1.62401	1.61732	0.165	30				0.0207231	0.00118888
6.6	84.0053	105.961	17.8281	82.099	32.144	44.0336	6.6	2.16566	0.659692	0.938368	0.615502	1.33634	0.360316	1.66134	1.64527	0.166	29				0.0217057	0.0011458
6.64	83.8723	106.012	17.6839	81.7289	32.0635	44.0455	6.64	2.21848	0.684657	0.956596	0.624861	1.27035	0.370291	1.69952	1.67371	0.167	38				0.0227348	0.00110409
6.68	83.9583	106.1	17.5792	82.0932	32.0799	44.091	6.68	2.19569	0.660799	0.975178	0.634363	1.1757	0.327577	1.73858	1.70264	0.168	37				0.0238128	0.00106371
6.72	84.2455	105.895	17.6031	81.9005	31.9767	44.0926	6.72	2.1839	0.688061	0.994122	0.644009	1.10857	0.358088	1.77854	1.73207	0.169	43				0.0249419	0.00102462
6.76	84.1169	105.78	17.5315	82.102	31.9974	44.0418	6.76	2.09407	0.62205	1.01343	0.653801	1.06761	0.351875	1.81941	1.76201	0.17	46				0.0261245	0.000986796
6.8	84.2461	105.972	17.382	82.0098	31.9503	44.1123	6.8	2.05411	0.625121	1.03312	0.663743	1.05856	0.33632	1.86123	1.79247	0.171	39				0.0273631	0.0009502
6.84	84.0913	106.18	17.2242	82.1855	31.9996	44.4076	6.84	2.06841	0.601815	1.05319	0.673835	1.0231	0.344508	1.904	1.82345	0.172	40				0.0286605	0.000914799
6.88	84.1367	106.145	17.2598	82.1641	32.1839	44.1042	6.88	1.94338	0.567311	1.07365	0.684081	1.12056	0.36139	1.94776	1.85497	0.173	36				0.0300194	0.000880561
6.92	84.1135	106.259	17.4233	82.2857	32.0615	43.9852	6.92	1.89754	0.568465	1.0945	0.694483	1.1653	0.313526	1.99253	1.88703	0.174	30				0.0314428	0.000847454
6.96	84.1747	106.076	17.1551	82.2141	32.3252	44.194	6.96	2.02917	0.533532	1.11577	0.705043	0.948508	0.307672	2.03832	1.91965	0.175	29				0.0329336	0.000815448
7	84.2722	106.033	17.1028	82.2056	31.9902	44.0521	7	2.09229	0.524669	1.13744	0.715764	1.06843	0.421942	2.08517	1.95283	0.176	25				0.0344951	0.000784511
7.04	84.2833	106.174	17.2016	82.1868	32.1304	44.1595	7.04	2.05128	0.551515	1.15954	0.726648	1.04273	0.368537	2.13309	1.98658	0.177	28				0.0361307	0.000754614
7.08	84.3982	106.067	17.1762	82.1861	31.9437	43.8862	7.08	1.86926	0.521095	1.18206	0.737697	1.11969	0.405595	2.18211	2.02092	0.178	28				0.0378438	0.000725728
7.12	84.4885	106.144	17.4114	82.1319	31.8329	44.1047	7.12	2.12748	0.603893	1.20502	0.748914	1.26882	0.497505	2.23226	2.05585	0.179	35				0.0396381	0.000697823
7.16	84.4803	106.128	17.7003	82.1305	31.987	44.0706	7.16	2.04347	0.579005	1.22843	0.760302	1.37932	0.455356	2.28357	2.09139	0.18	35				0.0415175	0.000670872
7.2	84.5215	106.207	17.2282	82.0705	32.3188	43.7422	7.2	2.02716	0.591341	1.25229	0.771862	1.50627	0.511463	2.33605	2.12754	0.181	31				0.043486	0.000644848
7.24	84.5536	106.053	17.7408	82.5785	31.9407	43.9923	7.24	2.01794	0.542208	1.27662	0.783599	1.50565	0.545388	2.38974	2.16431	0.182	35				0.0455479	0.000619723
7.28	84.5833	106.059			32.0452	44.0212	7.28	2.14629	0.582988	1.30142	0.795514	1.56849	0.615266	2.44466	2.20172	0.183	30				0.0477075	0.000595471
7.32	84.7194	106.159					7.32	2.25545	0.580361	1.3267	0.80761	1.5974	0.714261	2.50085	2.23978	0.184	41				0.0499695	0.000572066
7.36	84.5016	106.128					7.36	2.16668	0.529225	1.35247	0.819891	1.61511	0.783101	2.55832	2.27849	0.185	50				0.0523388	0.000549484
7.4	84.6311	106.003					7.4	2.08462	0.459901	1.37875	0.832357	1.56863	0.790152	2.61712	2.31787	0.186	35				0.0548204	0.000527699
7.44	84.7679	105.891					7.44	2.06354	0.507354	1.40553	0.845014	1.18978	0.520222	2.67727	2.35794	0.187	28				0.0574196	0.000506689
7.48	84.6413	106.13					7.48	2.05678	0.479856	1.43283	0.857863	1.39618	0.555391	2.7388	2.39869	0.188	30				0.0601421	0.000486428
7.52	84.611	106.261					7.52	2.1979	0.506132	1.46067	0.870907	1.48355	0.583535	2.80174	2.44016	0.189	33				0.0629937	0.000466895
7.56	84.5006	106.167					7.56	2.41128	0.541682	1.48904	0.88415	1.44432	0.736693	2.86614	2.48233	0.19	34				0.0659805	0.000448067
7.6	84.528	106.259					7.6	2.18953	0.501676	1.51797	0.897594	1.57346	0.738534	2.93201	2.52524	0.191	35				0.0691089	0.000429923
7.64	84.6107	106.31					7.64	2.038	0.3818	1.54745	0.911242	1.34705	0.543246	2.99939	2.56889	0.192	38				0.0723857	0.000412441
7.68	84.7064	106.332					7.68	2.19474	0.411683	1.57751	0.925098	1.2812	0.477962	3.06833	2.61329	0.193	35				0.0758178	0.0003956
7.72	84.9113	106.338					7.72	2.1611	0.428795	1.60816	0.939165	1.49107	0.563306	3.13884	2.65846	0.194	24				0.0794126	0.00037938
7.76	84.8781	106.477					7.76	2.18983	0.389594	1.6394	0.953446	1.54749	0.531412	3.21098	2.70441	0.195	33				0.0831779	0.000363762
7.8	84.6509	106.321					7.8	2.3244	0.465956	1.67124	0.967943	1.42185	0.551619	3.28478	2.75116	0.196	38				0.0871217	0.000348726
7.84	84.8158	106.327					7.84	2.18392	0.469191	1.70371	0.982662	1.36759	0.475574	3.36027	2.79871	0.197	37				0.0912525	0.000334254
7.88	84.874	106.137					7.88	2.28503	0.455257	1.73681	0.997604	1.19885	0.428539	3.4375	2.84709	0.198	29				0.0955791	0.000320327
7.92	84.6762	106.136					7.92	2.33315	0.435781	1.77054	1.01277	1.19586	0.477189	3.51651	2.8963	0.199	32				0.100111	0.000306928
7.96	84.517	106.189					7.96	2.28603	0.476832	1.80494	1.02817	0.947556	0.506857	3.59732	2.94636	0.2	32				0.104858	0.000294039
8	84.6005	106.354					8	2.30963	0.477954	1.84	1.04381	1.08231	0.496389	3.68	2.99729	0.201	31
8.04	84.8427	106.405					8.04	2.31426	0.496189			1.22274	0.517498			0.202	38
8.08	84.6705	106.487					8.08	2.41215	0.560635			1.23632	0.496187			0.203	30
8.12	84.6896	106.451					8.12	2.29747	0.533219			1.23869	0.524517			0.204	38
8.16	84.6926	106.254					8.16	2.03386	0.397557			1.06717	0.512879			0.205	38
8.2	84.7366	106.374					8.2	1.99388	0.406561			1.12926	0.504972			0.206	36
8.24	84.6707	106.356					8.24	2.07367	0.405651			1.09056	0.485574			0.207	40
8.28	84.8055	106.161					8.28	2.19395	0.427896			1.06468	0.506698			0.208	30
8.32	84.7684	106.203					8.32	2.01273	0.364411			1.16331	0.467515			0.209	29
8.36	84.924	106.281					8.36	2.14319	0.394405			1.32525	0.413823			0.21	32
8.4	84.8585	106.227					8.4	1.96154	0.376153			1.24531	0.431507			0.211	32
8.44	84.9433	106.271					8.44	1.96639	0.362188			1.29164	0.392436			0.212	42
8.48	84.7071	106.051					8.48	2.06035	0.419524			0.996685	0.479575			0.213	27
8.52	84.771	105.981					8.52	1.92831	0.359405			1.00475	0.441152			0.214	19
8.56	84.7331	106.074					8.56	1.78388	0.366465			1.06495	0.487372			0.215	29
8.6	84.8725	106.114					8.6	1.83482	0.36355			1.08875	0.471334			0.216	31
8.64	84.9648	105.94					8.64	1.6808	0.372198			1.07426	0.479752			0.217	30
8.68	84.801	105.911					8.68	1.74234	0.374797			1.07973	0.562326			0.218	29
8.72	84.8498	105.81					8.72	1.67417	0.358537			1.09165	0.563348			0.219	43
8.76	84.8587	106.043					8.76	1.66821	0.367763			1.07701	0.558986			0.22	35
8.8	84.8589	105.971					8.8	1.77732	0.416325			0.971922	0.573486			0.221	39
8.84	84.8119	106.12					8.84	1.67177	0.424739			1.06868	0.554474			0.222	31
8.88	84.8581	105.915					8.88	1.60619	0.416356			0.90545	0.567031			0.223	37
8.92	84.9479	105.884					8.92	1.66007	0.401386			0.930448	0.508857			0.224	33
8.96	84.9669	106.001					8.96	1.67996	0.376344			0.992293	0.532667			0.225	39
9	84.863	106.178					9	1.5969	0.350947			1.06641	0.555622			0.226	41
9.04	84.7754	105.988					9.04	1.47241	0.307164			0.960974	0.597314			0.227	39
9.08	84.6147	106.237					9.08	1.66707	0.385909			0.989132	0.576626			0.228	41
9.12	84.487	106.187					9.12	1.47406	0.335849			0.992915	0.63921			0.229	28
9.16	84.4839	106.242					9.16	1.53987	0.379322			1.03984	0.561245			0.23	39
9.2	84.5779	106.103					9.2	1.48302	0.337072			0.981025	0.605681			0.231	37
9.24	84.5279	106.146					9.24	1.45145	0.32401			0.946221	0.537695			0.232	48
9.28	84.3595	106.049					9.28	1.53987	0.326947			0.853194	0.556448			0.233	33
9.32	84.3867	105.993					9.32	1.49139	0.326211			0.934603	0.62758			0.234	25
9.36	84.2133	106.333					9.36	1.55706	0.324622			1.0328	0.487543			0.235	34
9.4	84.3398	106.295					9.4	1.63663	0.350011			1.02204	0.527723			0.236	39
9.44	84.4413	106.285					9.44	1.65643	0.34008			1.02362	0.532954			0.237	37
9.48	84.4341	106.114					9.48	1.72103	0.360464			1.06897	0.558461			0.238	33
9.52	84.5052	106.133					9.52	1.79224	0.366963			1.07382	0.623776			0.239	37
9.56	84.4612	106.111					9.56	1.76513	0.342087			1.08467	0.588378			0.24	44
9.6	84.609	106.207					9.6	1.71684	0.370704			1.12807	0.559755			0.241	45
9.64	84.7542	106.186					9.64	1.8362	0.346556			1.04016	0.493775			0.242	37
9.68	84.569	106.32					9.68	1.94941	0.387687			1.2102	0.484088			0.243	43
9.72	84.3587	106.131					9.72	1.88556	0.412089			1.1123	0.568121			0.244	41
9.76	84.3224	106.349					9.76	1.82141	0.351523			1.22782	0.468535			0.245	31
9.8	84.1421	106.454					9.8	1.94365	0.421313			1.34431	0.46988			0.246	43
9.84	84.2173	106.637					9.84	1.87919	0.391148			1.59416	0.678549			0.247	30
9.88	84.2996	106.851					9.88	1.81011	0.368165			1.86589	0.730878			0.248	22
9.92	84.3782	106.861					9.92	1.81627	0.361279			1.81299	0.73583			0.249	36
9.96	84.406	106.833					9.96	1.79864	0.381488			1.81598	0.655032			0.25	28
10	84.6383	106.697					10	1.82915	0.388796			1.69	0.647068			0.251	28
10.04	84.3034	106.765					10.04	1.84542	0.346164			1.59971	0.659252			0.252	31
10.08	84.4627	106.837					10.08	1.83278	0.339176			1.77818	0.502981			0.253	24
10.12	84.4332	106.672					10.12	1.85542	0.322184			1.62483	0.475306			0.254	31
10.16	84.5325	106.721					10.16	1.81941	0.300763			1.64474	0.437171			0.255	41
10.2	84.5193	106.702					10.2	1.84388	0.311614			1.5856	0.53113			0.256	26
10.24	84.29	106.788					10.24	1.96233	0.343742			2.01017	0.302491			0.257	28
10.28	84.2654	106.868					10.28	1.92516	0.341186			1.85866	0.470988			0.258	30
10.32	84.1683	106.838					10.32	1.9294	0.361389			2.33102	0.111497			0.259	32
10.36	84.1274	106.933					10.36	1.93085	0.336783			2.51037	0.014392			0.26	39
10.4	83.9954	107.271					10.4	1.99836	0.33945			3.16028	0.612724			0.261	37
10.44	84.0001	106.972					10.44	1.99543	0.344526			2.73385	0.0172099			0.262	39
10.48	84.0531	106.876					10.48	2.07463	0.375725			2.42259	0.0410556			0.263	29
10.52	84.05	107.039					10.52	1.98544	0.3388			2.74735	0.158049			0.264	33
10.56	84.1372	106.685					10.56	2.03395	0.346033			2.17915	0.378236			0.265	22
10.6	84.2103	106.7					10.6	2.24086	0.408628			2.10936	0.290231			0.266	26
10.64	84.2689	106.941					10.64	2.16437	0.367564			2.3282	0.185724			0.267	29
10.68	84.4992	106.956					10.68	2.1841	0.376934			2.40058	0.1891			0.268	32
10.72	84.4527	106.945					10.72	2.23536	0.375696			2.41317	0.127603			0.269	23
10.76	84.5064	107.075					10.76	2.30422	0.39762			2.75804	0.230778			0.27	38
10.8	84.4688	107.226					10.8	2.25171	0.403161			2.93385	0.584747			0.271	36
10.84	84.3168	107.112					10.84	2.05459	0.448018			2.78393	0.299596			0.272	33
10.88	84.3307	107.214					10.88	1.93772	0.408459			3.01393	0.436761			0.273	28
10.92	84.4968	107.042					10.92	1.88199	0.440007			2.77108	0.100185			0.274	24
10.96	84.5119	107.161					10.96	1.95052	0.466938			2.98418	0.307033			0.275	29
11	84.4177	107.004					11	1.92033	0.456451			2.66086	0.0622754			0.276	32
11.04	84.5631	106.818					11.04	1.90768	0.420916			2.50585	0.310789			0.277	33
11.08	84.5365	106.686					11.08	1.80547	0.426153			2.26679	0.452389			0.278	27
11.12	84.5484	106.693					11.12	1.95678	0.441215			2.33207	0.494372			0.279	30
11.16	84.4984	106.695					11.16	1.83205	0.475764			2.28396	0.461595			0.28	38
11.2	84.4973	106.794					11.2	1.76	0.488313			2.46599	0.368974			0.281	21
11.24	84.3891	106.816					11.24	1.68981	0.566562			2.6302	0.493607			0.282	24
11.28	84.4063	106.741					11.28	1.61861	0.51133			2.44315	0.518052			0.283	38
11.32	84.4007	106.882					11.32	1.6417	0.521219			2.50548	0.171838			0.284	29
11.36	84.599	106.868					11.36	1.5671	0.501706			2.56001	0.199091			0.285	32
11.4	84.5689	106.698					11.4	1.57948	0.503913			2.27689	0.416696			0.286	25
11.44	84.5247	106.685					11.44	1.76501	0.616973			2.32531	0.518388			0.287	28
11.48	84.6714	106.647					11.48	1.28495	0.505582			2.2852	0.498148			0.288	30
11.52	84.6882	106.487					11.52	1.31431	0.558103			2.16358	0.752622			0.289	43
11.56	84.718	106.599					11.56	1.42197	0.609676			2.30375	0.602946			0.29	35
11.6	84.6984	106.45					11.6	1.25225	0.53837			2.21392	0.877937			0.291	26
11.64	84.563	106.488					11.64	1.29121	0.573754			2.21457	0.87651			0.292	33
11.68	84.7335	106.62					11.68	1.16068	0.516611			2.42625	0.660806			0.293	23
11.72	84.4823	106.59					11.72	1.2427	0.550267			2.26645	0.719789			0.294	26
11.76	84.2836	106.614					11.76	1.1023	0.499838			2.19265	0.607858			0.295	26
11.8	84.2821	106.631					11.8	1.19446	0.484697			2.28137	0.653902			0.296	33
11.84	84.2955	106.643					11.84	1.20688	0.510142			2.1733	0.517561			0.297	38
11.88	84.3272	106.815					11.88	1.1866	0.486783			2.51126	0.382986			0.298	31
							11.92	1.46871	0.56902			2.85452	0			0.299	28
							11.96	1.5035	0.570567			2.60795	0			0.3	30
							12	1.60124	0.600878			2.63051	0			0.301	35
							12.04	1.68828	0.651406			2.6514	0			0.302	28
							12.08	1.76496	0.671822			2.63615	0			0.303	38
							12.12	1.87858	0.708148			2.70612	0			0.304	31
							12.16	1.82652	0.676296			2.73518	0			0.305	15
							12.2	1.82743	0.667763			2.83566	0			0.306	25
							12.24	1.80621	0.667941			2.7381	0			0.307	30
							12.28	2.11363	0.801084			2.8041	0			0.308	37
							12.32	1.91908	0.72623			2.86157	0			0.309	31
							12.36	2.148	0.843393			2.63312	0			0.31	30
							12.4	2.04779	0.79641			2.53177	0			0.311	36
							12.44	2.1483	0.835307			2.52774	0			0.312	29
							12.48	2.21977	0.904242			2.62521	0			0.313	25
							12.52	2.46915	1.1244			2.57527	0			0.314	34
							12.56	2.19808	0.933633			2.72248	0			0.315	31
							12.6	3.24586	1.71596			2.73859	0			0.316	31
							12.64	2.96767	1.55114			2.92369	0			0.317	34
							12.68	2.68215	1.29624			2.9328	0			0.318	36
							12.72	2.83461	1.4442			2.78683	0			0.319	32
							12.76	2.68412	1.32215			2.96756	0			0.32	42
							12.8	2.52706	1.22497			3.16579	0			0.321	35
							12.84	2.35553	0.989794			3.00953	0			0.322	33
							12.88	2.32283	0.984533			2.74066	0			0.323	32
							12.92	2.54011	1.12642			2.85318	0			0.324	39
							12.96	1.50648	0.736388			3.0239	0			0.325	30
							13	1.64302	0.811417			2.81524	0			0.326	34
							13.04	1.5225	0.724951			2.72366	0			0.327	36
							13.08	1.60521	0.726688			2.74016	0			0.328	54
							13.12	1.5387	0.664757			2.94482	0			0.329	33
							13.16	1.74474	0.74644			3.07117	0			0.33	36
							13.2	1.60927	0.674311			3.11529	0			0.331	29
							13.24	1.90907	0.825533			3.02011	0			0.332	43
							13.28	1.9021	0.798823			3.1225	0			0.333	39
							13.32	1.78341	0.740828			3.09487	0			0.334	39
							13.36	1.85379	0.765414			3.09199	0			0.335	41
							13.4	1.75682	0.713918			3.09233	0			0.336	42
							13.44	1.83301	0.783831			3.17028	0			0.337	38
							13.48	1.61035	0.677478			3.19621	0			0.338	34
							13.52	1.6075	0.726738			3.0143	0			0.339	41
							13.56	1.72102	0.783053			3.04916	0			0.34	37
							13.6	1.56687	0.676561			3.14442	0			0.341	28
							13.64	1.70035	0.797356			2.9474	0			0.342	25
							13.68	1.63229	0.791998			3.05715	0			0.343	30
							13.72	1.76225	0.834639			3.1014	0			0.344	29
							13.76	1.67208	0.735564			2.9348	0			0.345	30
							13.8	1.79648	0.765599			2.95303	0			0.346	25
							13.84	1.73258	0.730183			3.04223	0			0.347	50
							13.88	2.07281	0.916437			3.17095	0			0.348	22
							13.92	1.66536	0.670219			3.33558	0			0.349	17
							13.96	1.7577	0.710598			3.43996	0			0.35	40
							14	1.84456	0.771711			3.46029	0			0.351	20
							14.04	1.86086	0.838755			3.30821	0			0.352	26
							14.08	1.83155	0.80873			3.5848	0			0.353	30
							14.12	1.85693	0.769734			3.57538	0			0.354	22
							14.16	1.69777	0.756375			3.43946	0			0.355	26
							14.2	1.74116	0.727234			3.33534	0			0.356	30
							14.24	1.84973	0.799724			3.14076	0			0.357	24
							14.28	1.97883	0.901913			3.59893	0			0.358	29
							14.32	1.94889	0.782815			3.29191	0			0.359	32
							14.36	2.05921	0.837789			3.54157	0			0.36	34
							14.4	1.77774	0.777718			3.40915	0			0.361	26
							14.44	1.89953	0.900412			3.56927	0			0.362	20
							14.48	1.74754	0.779838			3.12883	0			0.363	27
							14.52	1.90071	0.748822			3.11784	0			0.364	34
							14.56	1.99795	0.800744			2.907	0			0.365	27
							14.6	1.85938	0.745265			3.19481	0			0.366	36
							14.64	1.80622	0.76941			3.25162	0			0.367	34
							14.68	1.85037	0.846308			3.26753	0			0.368	28
							14.72	2.03217	0.880935			3.42277	0			0.369	25
							14.76	1.84963	0.874902			3.48163	0			0.37	22
							14.8	1.6907	0.846537			3.1556	0			0.371	34
							14.84	1.62881	0.803926			3.16057	0			0.372	38
							14.88	1.24756	0.857832			3.09358	0			0.373	29
							14.92	1.32374	0.870285			3.16115	0			0.374	37
							14.96	1.69574	1.18757			3.20454	0			0.375	22
							15	1.66982	1.04998			3.23962	0			0.376	29
							15.04	1.5186	0.995791			3.22283	0			0.377	27
							15.08	1.70635	1.10703			3.07406	0			0.378	31
							15.12	1.56719	1.02547			3.2061	0			0.379	35
							15.16	1.64737	1.14351			3.48721	0			0.38	34
							15.2	2.1094	1.23613			3.21676	0			0.381	30
							15.24	2.12435	1.32884			3.06883	0			0.382	39
							15.28	2.3083	1.44609			3.40244	0			0.383	26
							15.32	2.22182	1.46798			3.52218	0			0.384	33
							15.36	2.29176	1.40342			3.40872	0			0.385	39
							15.4	2.2777	1.38929			3.1866	0			0.386	29
							15.44	2.37331	1.41887			3.14724	0			0.387	46
							15.48	2.13303	1.44208			3.22658	0			0.388	24
							15.52	2.36309	1.45701			3.0041	0			0.389	35
							15.56	1.91895	1.20878			2.96294	0			0.39	31
							15.6	1.95301	1.16896			2.93844	0			0.391	27
							15.64	2.05	1.36325			2.98167	0			0.392	28
							15.68	2.14713	1.39505			2.91228	0			0.393	25
							15.72	2.12821	1.35844			3.05185	0			0.394	31
							15.76	2.44184	1.68749			2.89364	0			0.395	28
							15.8	2.15149	1.38675			2.8215	0			0.396	30
							15.84	2.17252	1.3978			2.90662	0			0.397	40
							15.88	2.2413	1.54648			2.89242	0			0.398	29
							15.92	2.33624	1.62374			3.00016	0			0.399	32
							15.96	0.876025	0.626792			3.04709	0			0.4	33
							16	0.798682	0.638995			2.8459	0			0.401	40
							16.04	0.844444	0.603212			2.91905	0			0.402	29
							16.08	0.919223	0.686258			2.91405	0			0.403	36
							16.12	1.03564	0.835117			3.04968	0			0.404	31
							16.16	1.10387	0.894858			2.90479	0			0.405	27
							16.2	1.49844	1.25608			3.14368	0			0.406	50
							16.24	1.58441	1.23252			3.31936	0			0.407	40
							16.28	2.59735	0			2.95455	0			0.408	36
							16.32	2.03018	0			2.7335	0			0.409	37
							16.36	1.79735	0			2.67158	0			0.41	37
							16.4	2.18925	0			2.41243	0			0.411	43
							16.44	2.77127	0			2.5191	0			0.412	42
							16.48	2.3915	0			2.69591	0			0.413	21
							16.52	2.32464	0			2.54376	0			0.414	34
							16.56	2.49809	0			2.68126	0			0.415	50
							16.6	2.89609	0			2.65092	0			0.416	31
							16.64	2.42817	0			2.96886	0			0.417	29
							16.68	2.63073	0			2.83998	0			0.418	28
							16.72	2.75818	0			3.07171	0			0.419	26
							16.76	2.47754	0			2.97236	0			0.42	47
							16.8	2.45036	0			2.94686	0			0.421	31
							16.84	2.62602	0			3.06798	0			0.422	27
							16.88	2.8646	0			2.80688	0			0.423	33
							16.92	2.48114	0			2.80079	0			0.424	32
							16.96	3.2184	0			2.73648	0			0.425	28
							17	2.99429	0			2.75898	0			0.426	30
							17.04	3.25132	0			2.76672	0			0.427	23
							17.08	2.61763	0			2.63992	0			0.428	32
							17.12	2.35979	0			2.69186	0			0.429	25
							17.16	2.44814	0			2.65835	0			0.43	17
							17.2	3.21156	0			2.48553	0			0.431	40
							17.24	3.22212	0			2.58296	0			0.432	36
							17.28	3.65676	0			2.56428	0			0.433	35
							17.32	3.62097	0			2.77263	0			0.434	38
							17.36	3.4439	0			2.62213	0			0.435	32
							17.4	3.38702	0			2.8365	0			0.436	42
							17.44	3.27078	0			2.74802	0			0.437	50
							17.48	3.26963	0			2.67839	0			0.438	34
							17.52	3.09323	0			2.62007	0			0.439	51
							17.56	3.50256	0			2.5853	0			0.44	38
							17.6	4.08616	0			2.68147	0			0.441	38
							17.64	3.5747	0			2.58404	0			0.442	23
							17.68	3.19301	0			2.51418	0			0.443	33
							17.72	3.60351	0			2.55794	0			0.444	38
							17.76	3.23477	0			2.70443	0			0.445	25
							17.8	3.33095	0			2.82716	0			0.446	22
							17.84	2.65482	0			2.73382	0			0.447	24
							17.88	3.22035	0			2.61853	0			0.448	25
							17.92	2.58322	0			2.83423	0			0.449	34
							17.96	3.67238	0			2.79429	0			0.45	28
							18	3.13774	0			2.69429	0			0.451	22
							18.04	2.97626	0			2.78367	0			0.452	27
							18.08	2.38849	0			2.77823	0			0.453	27
							18.12	3.22878	0			3.1462	0			0.454	32
							18.16	3.49744	0			2.83408	0			0.455	30
							18.2	3.16316	0			2.59813	0			0.456	32
							18.24	4.12438	0			2.50832	0			0.457	32
							18.28	2.90202	0			2.69874	0			0.458	30
							18.32	2.8651	0			2.65974	0			0.459	33
							18.36	3.03381	0			2.55168	0			0.46	30
							18.4	3.24352	0			2.58072	0			0.461	22
							18.44	3.25784	0			2.71647	0			0.462	22
							18.48	3.15623	0			2.78376	0			0.463	39
							18.52	2.7649	0			2.93568	0			0.464	35
							18.56	3.41897	0			2.70073	0			0.465	49
							18.6	3.23838	0			2.75469	0			0.466	32
							18.64	3.21624	0			2.91781	0			0.467	32
							18.68	2.63603	0			2.62467	0			0.468	25
							18.72	2.85883	0			2.83461	0			0.469	30
							18.76	2.75431	0			3.03788	0			0.47	37
							18.8	2.21748	0			3.0377	0			0.471	32
							18.84	2.09715	0			3.03745	0			0.472	21
							18.88	1.94798	0			2.82944	0			0.473	21
							18.92	2.65358	0			2.67005	0			0.474	35
							18.96	1.86538	0			2.71206	0			0.475	31
							19	2.02654	0			3.08711	0			0.476	24
							19.04	1.89641	0			3.02413	0			0.477	40
							19.08	1.5478	0			2.71614	0			0.478	27
							19.12	1.83049	0			2.76776	0			0.479	29
							19.16	2.09189	0			2.96983	0			0.48	34
							19.2	2.46634	0			2.75305	0			0.481	40
							19.24	2.22657	0			2.76559	0			0.482	33
							19.28	2.39798	0			2.90483	0			0.483	29
							19.32	1.86854	0			2.78312	0			0.484	31
							19.36	2.30634	0			2.76193	0			0.485	29
							19.4	2.25572	0			2.68008	0			0.486	37
							19.44	2.33934	0			2.71762	0			0.487	49
							19.48	2.05338	0			2.71736	0			0.488	34
							19.52	1.75557	0			2.6393	0			0.489	28
							19.56	1.69439	0			2.63035	0			0.49	28
							19.6	2.16354	0			2.63327	0			0.491	23
							19.64	1.90259	0			2.53522	0			0.492	34
							19.68	2.18257	0			2.56562	0			0.493	38
							19.72	2.3998	0			2.63095	0			0.494	35
							19.76	2.81084	0			2.56327	0			0.495	26
							19.8	2.40535	0			2.91197	0			0.496	31
							19.84	2.45334	0			2.69745	0			0.497	34
							19.88	2.22512	0			2.45599	0			0.498	33
							19.92	2.29652	0			2.76915	0			0.499	36
							19.96	3.43549	0			2.6397	0			0.5	33
							20	2.20754	0			2.74483	0			0.501	41
							20.04	2.02545	0			2.79965	0			0.502	41
							20.08	2.39995	0			2.76573	0			0.503	33
							20.12	2.54274	0			2.73302	0			0.504	28
							20.16	2.07476	0			3.18497	0			0.505	20
							20.2	2.43766	0			3.29724	0			0.506	34
							20.24	3.04313	0			2.79173	0			0.507	33
							20.28	2.28256	0			2.96484	0			0.508	43
							20.32	2.7653	0			3.16722	0			0.509	31
							20.36	2.15628	0			3.26225	0			0.51	22
							20.4	2.54777	0			3.15098	0			0.511	30
							20.44	2.03263	0			3.18923	0			0.512	32
							20.48	3.21098	0			3.08234	0			0.513	36
							20.52	2.51855	0			3.27956	0			0.514	31
							20.56	2.67293	0			3.12954	0			0.515	58
												3.18581	0			0.516	40
												3.02284	0			0.517	30
												3.04075	0			0.518	32
												2.98481	0			0.519	32
												2.97014	0			0.52	43
												2.99127	0			0.521	41
												3.12998	0			0.522	26
												3.22903	0			0.523	21
												3.31685	0			0.524	35
												3.00607	0			0.525	30
												3.27661	0			0.526	29
												3.24933	0			0.527	41
												3.24482	0			0.528	38
												3.31094	0			0.529	28
												3.22774	0			0.53	29
												3.43006	0			0.531	31
												3.34699	0			0.532	52
												3.28556	0			0.533	38
												3.36462	0			0.534	39
												3.39062	0			0.535	42
												3.37124	0			0.536	32
												3.14229	0			0.537	25
												3.25916	0			0.538	25
												3.15466	0			0.539	22
												3.27041	0			0.54	20
												3.1959	0			0.541	19
												3.32752	0			0.542	25
												3.20932	0			0.543	23
												3.14982	0			0.544	19
												3.23007	0			0.545	30
												3.15993	0			0.546	30
												3.13486	0			0.547	35
												3.24932	0			0.548	27
												3.4528	0			0.549	40
												3.60624	0			0.55	35
												3.17846	0			0.551	35
												3.23031	0			0.552	36
												3.16601	0			0.553	42
												3.29556	0			0.554	41
												3.37624	0			0.555	45
												3.17096	0			0.556	23
												3.13901	0			0.557	29
												3.28958	0			0.558	20
												3.15306	0			0.559	40
												3.25367	0			0.56	30
												3.4008	0			0.561	32
												3.04818	0			0.562	35
												3.21534	0			0.563	34
												3.13107	0			0.564	41
												3.06751	0			0.565	40
												3.3745	0			0.566	38
												3.40769	0			0.567	45
												3.29314	0			0.568	31
												3.00219	0			0.569	41
												3.10916	0			0.57	38
												3.24566	0			0.571	33
												2.9854	0			0.572	45
												3.28364	0			0.573	32
												3.32988	0			0.574	33
												3.41577	0			0.575	34
												3.49058	0			0.576	37
												3.51675	0			0.577	34
												3.30354	0			0.578	41
												3.515	0			0.579	32
												3.49989	0			0.58	28
												3.61657	0			0.581	33
												3.4532	0			0.582	23
												3.17027	0			0.583	42
												3.55145	0			0.584	40
												3.76908	0			0.585	26
												3.53035	0			0.586	45
												3.50555	0			0.587	37
												3.46372	0			0.588	37
												3.79741	0			0.589	46
												3.77597	0			0.59	48
												3.91865	0			0.591	40
												3.59603	0			0.592	33
												3.78905	0			0.593	38
												3.73298	0			0.594	37
												3.85762	0			0.595	31
												3.94228	0			0.596	38
												3.90491	0			0.597	36
												3.75691	0			0.598	41
												3.76942	0			0.599	52
												3.75742	0			0.6	42
												3.59522	0			0.601	44
												3.50385	0			0.602	46
												3.60148	0			0.603	31
												3.8168	0			0.604	25
												3.95297	0			0.605	31
												3.91389	0			0.606	23
												3.9764	0			0.607	30
												3.9124	0			0.608	33
												3.81212	0			0.609	28
												3.92941	0			0.61	40
												3.69947	0			0.611	27
												4.08864	0			0.612	40
												4.05035	0			0.613	32
												3.94333	0			0.614	42
												3.99685	0			0.615	35
												4.02676	0			0.616	39
												3.7953	0			0.617	37
												4.00348	0			0.618	26
												4.06559	0			0.619	32
												3.89855	0			0.62	20
												4.01054	0			0.621	28
												4.08309	0			0.622	37
												4.1217	0			0.623	31
												4.52799	0			0.624	25
												4.1577	0			0.625	31
												4.42024	0			0.626	25
												4.17306	0			0.627	22
												4.2546	0			0.628	24
												3.99013	0			0.629	33
												4.30412	0			0.63	32
												4.19767	0			0.631	28
												4.44204	0			0.632	23
												4.39377	0			0.633	42
												4.1897	0			0.634	32
												4.11793	0			0.635	29
												4.12422	0			0.636	37
												3.99507	0			0.637	29
												4.30683	0			0.638	33
												4.49373	0			0.639	24
												4.54465	0			0.64	29
												4.26488	0			0.641	43
												4.51781	0			0.642	32
												4.26506	0			0.643	34
												4.30722	0			0.644	27
												4.64015	0			0.645	40
												4.74786	0			0.646	26
												4.77992	0			0.647	40
												4.70887	0			0.648	28
												4.97254	0			0.649	25
												4.61373	0			0.65	28
												4.47038	0			0.651	50
												4.47802	0			0.652	50
												4.51235	0			0.653	34
												4.25162	0			0.654	32
												4.81786	0			0.655	32
												4.75931	0			0.656	38
												4.51358	0			0.657	32
												4.73562	0			0.658	31
												4.52254	0			0.659	38
												4.58425	0			0.66	38
												4.71233	0			0.661	33
												4.53074	0			0.662	29
												5.04551	0			0.663	39
												5.19022	0			0.664	37
												5.0067	0			0.665	33
												5.19757	0			0.666	25
												4.61702	0			0.667	22
												5.02265	0			0.668	26
												4.77721	0			0.669	29
												4.41343	0			0.67	42
												4.59387	0			0.671	33
												4.54307	0			0.672	27
												4.50869	0			0.673	37
												4.66355	0			0.674	44
												4.75514	0			0.675	34
												4.9033	0			0.676	23
												4.85467	0			0.677	29
												4.93541	0			0.678	37
												4.93465	0			0.679	28
												4.68412	0			0.68	33
												4.92379	0			0.681	41
												4.79525	0			0.682	35
												4.91929	0			0.683	24
												4.82045	0			0.684	32
												4.89262	0			0.685	27
												4.81172	0			0.686	37
												4.8946	0			0.687	22
												4.82004	0			0.688	19
												4.85657	0			0.689	28
												4.90623	0			0.69	26
												5.00853	0			0.691	30
												5.10797	0			0.692	41
												4.96991	0			0.693	36
												5.23556	0			0.694	28
												5.01625	0			0.695	37
												5.03227	0			0.696	32
												5.11698	0			0.697	36
												5.265	0			0.698	38
												5.02731	0			0.699	25
												5.1575	0			0.7	34
												5.24796	0			0.701	36
												5.10618	0			0.702	33
												5.20193	0			0.703	37
												5.01407	0			0.704	39
												5.35421	0			0.705	48
												5.65565	0			0.706	35
												4.94994	0			0.707	46
												4.99073	0			0.708	41
												5.03354	0			0.709	39
												5.1429	0			0.71	36
												5.12661	0			0.711	35
												5.27034	0			0.712	30
												4.86669	0			0.713	48
												4.90447	0			0.714	44
												4.92376	0			0.715	43
												5.36859	0			0.716	37
												5.4282	0			0.717	47
												5.27276	0			0.718	33
												4.98483	0			0.719	47
												4.90277	0			0.72	44
												5.08243	0			0.721	43
												4.96176	0			0.722	39
												5.19446	0			0.723	27
												5.33315	0			0.724	35
												5.23213	0			0.725	17
												5.54169	0			0.726	28
												5.79049	0			0.727	44
												6.02111	0			0.728	39
												5.94626	0			0.729	26
												6.00218	0			0.73	31
												5.81979	0			0.731	38
												5.63881	0			0.732	34
												5.83888	0			0.733	29
												5.20554	0			0.734	27
												5.64208	0			0.735	34
												5.84139	0			0.736	34
												5.59197	0			0.737	41
												5.48207	0			0.738	35
												5.61319	0			0.739	22
												5.50493	0			0.74	35
												5.65558	0			0.741	33
												5.554	0			0.742	33
												5.61886	0			0.743	27
												5.30225	0			0.744	32
												5.32194	0			0.745	29
												5.65194	0			0.746	32
												5.65273	0			0.747	34
												5.02713	0			0.748	40
												5.47708	0			0.749	27
												5.14505	0			0.75	30
												5.21025	0			0.751	25
												5.14118	0			0.752	27
												4.98877	0			0.753	23
												4.9901	0			0.754	26
												4.96247	0			0.755	24
												5.08976	0			0.756	30
												4.71152	0			0.757	30
												4.94196	0			0.758	26
												4.87049	0			0.759	34
												5.17165	0			0.76	29
												4.97921	0			0.761	23
												4.76891	0			0.762	33
												4.81801	0			0.763	34
												4.75364	0			0.764	25
												4.8151	0			0.765	32
												4.91178	0			0.766	39
												4.98143	0			0.767	34
												5.18419	0			0.768	44
												5.20276	0			0.769	46
												5.22871	0			0.77	23
												5.02463	0			0.771	39
												4.70857	0			0.772	22
												4.86395	0			0.773	42
												5.05438	0			0.774	25
												4.73131	0			0.775	35
												4.8051	0			0.776	32
												4.64264	0			0.777	29
												4.57114	0			0.778	32
												4.79509	0			0.779	23
												4.92642	0			0.78	33
												5.21144	0			0.781	18
												4.88186	0			0.782	30
												4.98072	0			0.783	19
												4.62871	0			0.784	39
												5.21027	0			0.785	18
												5.20528	0			0.786	38
												4.76898	0			0.787	29
												4.56863	0			0.788	23
																0.789	47
																0.79	30
																0.791	22
																0.792	25
																0.793	41
																0.794	23
																0.795	27
																0.796	30
																0.797	31
																0.798	39
																0.799	31
																0.8	31
																0.801	37
																0.802	28
																0.803	41
																0.804	29
																0.805	40
																0.806	31
																0.807	28
																0.808	37
																0.809	38
																0.81	38
																0.811	25
																0.812	29
																0.813	27
																0.814	27
																0.815	27
																0.816	24
																0.817	27
																0.818	24
																0.819	30
																0.82	35
																0.821	30
																0.822	33
																0.823	28
																0.824	22
																0.825	42
																0.826	37
																0.827	32
																0.828	34
																0.829	41
																0.83	45
																0.831	22
																0.832	32
																0.833	27
																0.834	29
																0.835	30
																0.836	38
																0.837	26
																0.838	36
																0.839	34
																0.84	28
																0.841	42
																0.842	40
																0.843	23
																0.844	16
																0.845	24
																0.846	25
																0.847	35
																0.848	24
																0.849	37
																0.85	26
																0.851	28
																0.852	33
																0.853	48
																0.854	38
																0.855	45
																0.856	45
																0.857	49
																0.858	42
																0.859	27
																0.86	35
																0.861	32
																0.862	44
																0.863	33
																0.864	31
																0.865	27
																0.866	30
																0.867	30
																0.868	26
																0.869	37
																0.87	32
																0.871	40
																0.872	24
																0.873	20
																0.874	34
																0.875	21
																0.876	21
																0.877	47
																0.878	51
																0.879	32
																0.88	48
																0.881	30
																0.882	29
																0.883	33
																0.884	29
																0.885	38
																0.886	32
																0.887	31
																0.888	47
																0.889	29
																0.89	40
																0.891	46
																0.892	24
																0.893	44
																0.894	42
																0.895	33
																0.896	32
																0.897	33
																0.898	33
																0.899	27
																0.9	40
																0.901	39
																0.902	22
																0.903	31
																0.904	47
																0.905	45
																0.906	32
																0.907	32
																0.908	39
																0.909	37
																0.91	42
																0.911	30
																0.912	22
																0.913	37
																0.914	32
																0.915	40
																0.916	23
																0.917	25
																0.918	30
																0.919	30
																0.92	35
																0.921	38
																0.922	21
																0.923	32
																0.924	29
																0.925	42
																0.926	35
																0.927	32
																0.928	35
																0.929	36
																0.93	45
																0.931	33
																0.932	36
																0.933	39
																0.934	42
																0.935	41
																0.936	40
																0.937	36
																0.938	46
																0.939	40
																0.94	29
																0.941	35
																0.942	44
																0.943	25
																0.944	36
																0.945	25
																0.946	38
																0.947	31
																0.948	34
																0.949	31
																0.95	30
																0.951	30
																0.952	23
																0.953	21
																0.954	26
																0.955	29
																0.956	31
																0.957	39
																0.958	30
																0.959	35
																0.96	23
																0.961	39
																0.962	41
																0.963	36
																0.964	33
																0.965	52
																0.966	36
																0.967	40
																0.968	23
																0.969	25
																0.97	30
																0.971	35
																0.972	23
																0.973	30
																0.974	31
																0.975	30
																0.976	25
																0.977	30
																0.978	25
																0.979	38
																0.98	47
																0.981	47
																0.982	39
																0.983	27
																0.984	37
																0.985	32
																0.986	30
																0.987	24
																0.988	17
																0.989	21
																0.99	25
																0.991	37
																0.992	28
																0.993	23
																0.994	31
																0.995	28
																0.996	34
																0.997	35
																0.998	39
																0.999	30
																1	29
																1.001	21
																1.002	38
																1.003	40
																1.004	32
																1.005	34
																1.006	40
																1.007	36
																1.008	37
																1.009	41
																1.01	29
																1.011	33
																1.012	37
																1.013	36
																1.014	33
																1.015	35
																1.016	30
																1.017	34
																1.018	32
																1.019	30
																1.02	35
																1.021	23
																1.022	27
																1.023	32
																1.024	25
																1.025	31
																1.026	29
																1.027	24
																1.028	27
																1.029	13
																1.03	23
																1.031	16
																1.032	26
																1.033	33
																1.034	24
																1.035	32
																1.036	44
																1.037	26
																1.038	29
																1.039	31
																1.04	41
																1.041	19
																1.042	26
																1.043	24
																1.044	29
																1.045	26
																1.046	36
																1.047	24
																1.048	40
																1.049	37
																1.05	39
																1.051	22
																1.052	19
																1.053	34
																1.054	31
																1.055	31
																1.056	28
																1.057	32
																1.058	28
																1.059	25
																1.06	26
																1.061	28
																1.062	28
																1.063	44
																1.064	31
																1.065	47
																1.066	41
																1.067	33
																1.068	25
																1.069	35
																1.07	28
																1.071	44
																1.072	26
																1.073	31
																1.074	38
																1.075	30
																1.076	41
																1.077	47
																1.078	46
																1.079	33
																1.08	35
																1.081	26
																1.082	30
																1.083	36
																1.084	27
																1.085	34
																1.086	29
																1.087	42
																1.088	26
																1.089	26
																1.09	28
																1.091	32
																1.092	36
																1.093	30
																1.094	30
																1.095	20
																1.096	31
																1.097	35
																1.098	36
																1.099	36
																1.1	35
																1.101	29
																1.102	34
																1.103	26
																1.104	32
																1.105	36
																1.106	27
																1.107	36
																1.108	40
																1.109	50
																1.11	34
																1.111	37
																1.112	28
																1.113	33
																1.114	38
																1.115	40
																1.116	39
																1.117	36
																1.118	29
																1.119	29
																1.12	19
																1.121	24
																1.122	25
																1.123	38
																1.124	42
																1.125	50
																1.126	27
																1.127	42
																1.128	24
																1.129	30
																1.13	22
																1.131	34
																1.132	29
																1.133	31
																1.134	32
																1.135	35
																1.136	34
																1.137	26
																1.138	33
																1.139	29
																1.14	29
																1.141	29
																1.142	28
																1.143	34
																1.144	42
																1.145	47
																1.146	19
																1.147	32
																1.148	42
																1.149	39
																1.15	28
																1.151	31
																1.152	28
																1.153	32
																1.154	27
																1.155	24
																1.156	20
																1.157	34
																1.158	37
																1.159	46
																1.16	32
																1.161	43
																1.162	42
																1.163	38
																1.164	41
																1.165	28
																1.166	34
																1.167	34
																1.168	36
																1.169	25
																1.17	33
																1.171	32
																1.172	36
																1.173	18
																1.174	30
																1.175	29
																1.176	34
																1.177	27
																1.178	32
																1.179	27
																1.18	23
																1.181	30
																1.182	33
																1.183	28
																1.184	30
																1.185	30
																1.186	32
																1.187	33
																1.188	26
																1.189	22
																1.19	21
																1.191	20
																1.192	20
																1.193	28
																1.194	41
																1.195	30
																1.196	18
																1.197	32
																1.198	34
																1.199	30
																1.2	29
																1.201	24
																1.202	28
																1.203	33
																1.204	44
																1.205	31
																1.206	24
																1.207	38
																1.208	30
																1.209	40
																1.21	29
																1.211	34
																1.212	29
																1.213	30
																1.214	29
																1.215	31
																1.216	40
																1.217	26
																1.218	35
																1.219	35
																1.22	19
																1.221	32
																1.222	26
																1.223	33
																1.224	26
																1.225	36
																1.226	36
																1.227	32
																1.228	26
																1.229	26
																1.23	34
																1.231	35
																1.232	35
																1.233	43
																1.234	32
																1.235	29
																1.236	31
																1.237	29
																1.238	40
																1.239	22
																1.24	31
																1.241	38
																1.242	37
																1.243	39
																1.244	34
																1.245	36
																1.246	36
																1.247	28
																1.248	33
																1.249	32
																1.25	34
																1.251	40
																1.252	35
																1.253	38
																1.254	42
																1.255	29
																1.256	31
																1.257	24
																1.258	39
																1.259	22
																1.26	32
																1.261	48
																1.262	36
																1.263	33
																1.264	39
																1.265	38
																1.266	29
																1.267	33
																1.268	36
																1.269	39
																1.27	27
																1.271	31
																1.272	37
																1.273	26
																1.274	30
																1.275	32
																1.276	18
																1.277	30
																1.278	29
																1.279	23
																1.28	36
																1.281	39
																1.282	30
																1.283	27
																1.284	45
																1.285	42
																1.286	18
																1.287	29
																1.288	28
																1.289	27
																1.29	24
																1.291	33
																1.292	25
																1.293	35
																1.294	28
																1.295	23
																1.296	29
																1.297	24
																1.298	25
																1.299	18
																1.3	33
																1.301	15
																1.302	31
																1.303	35
																1.304	30
																1.305	31
																1.306	30
																1.307	44
																1.308	30
																1.309	22
																1.31	30
																1.311	26
																1.312	22
																1.313	21
																1.314	23
																1.315	22
																1.316	27
																1.317	35
																1.318	28
																1.319	26
																1.32	34
																1.321	38
																1.322	28
																1.323	27
																1.324	37
																1.325	39
																1.326	46
																1.327	44
																1.328	34
																1.329	34
																1.33	29
																1.331	34
																1.332	34
																1.333	19
																1.334	24
																1.335	43
																1.336	25
																1.337	32
																1.338	38
																1.339	31
																1.34	41
																1.341	35
																1.342	39
																1.343	32
																1.344	40
																1.345	39
																1.346	31
																1.347	42
																1.348	34
																1.349	31
																1.35	20
																1.351	27
																1.352	25
																1.353	36
																1.354	32
																1.355	35
																1.356	25
																1.357	30
																1.358	40
																1.359	34
																1.36	35
																1.361	33
																1.362	31
																1.363	35
																1.364	32
																1.365	27
																1.366	33
																1.367	38
																1.368	37
																1.369	28
																1.37	36
																1.371	34
																1.372	27
																1.373	35
																1.374	28
																1.375	28
																1.376	36
																1.377	35
																1.378	23
																1.379	27
																1.38	17
																1.381	38
																1.382	26
																1.383	26
																1.384	29
																1.385	31
																1.386	28
																1.387	28
																1.388	30
																1.389	28
																1.39	33
																1.391	34
																1.392	34
																1.393	30
																1.394	24
																1.395	29
																1.396	25
																1.397	38
																1.398	33
																1.399	47
																1.4	32
																1.401	30
																1.402	34
																1.403	33
																1.404	27
																1.405	40
																1.406	24
																1.407	41
																1.408	29
																1.409	42
																1.41	39
																1.411	28
																1.412	32
																1.413	36
																1.414	31
																1.415	29
																1.416	22
																1.417	43
																1.418	30
																1.419	34
																1.42	37
																1.421	21
																1.422	33
																1.423	25
																1.424	27
																1.425	30
																1.426	37
																1.427	50
																1.428	26
																1.429	28
																1.43	35
																1.431	36
																1.432	48
																1.433	50
																1.434	33
																1.435	26
																1.436	30
																1.437	26
																1.438	31
																1.439	37
																1.44	26
																1.441	43
																1.442	33
																1.443	30
																1.444	23
																1.445	35
																1.446	21
																1.447	26
																1.448	29
																1.449	27
																1.45	23
																1.451	32
																1.452	31
																1.453	32
																1.454	28
																1.455	33
																1.456	28
																1.457	36
																1.458	32
																1.459	26
																1.46	35
																1.461	31
																1.462	32
																1.463	31
																1.464	34
																1.465	48
																1.466	46
																1.467	30
																1.468	24
																1.469	25
																1.47	41
																1.471	37
																1.472	27
																1.473	31
																1.474	34
																1.475	37
																1.476	23
																1.477	32
																1.478	35
																1.479	35
																1.48	31
																1.481	46
																1.482	24
																1.483	24
																1.484	21
																1.485	30
																1.486	22
																1.487	32
																1.488	34
																1.489	17
																1.49	39
																1.491	39
																1.492	29
																1.493	29
																1.494	40
																1.495	21
																1.496	30
																1.497	27
																1.498	35
																1.499	31
																1.5	40
																1.501	54
																1.502	36
																1.503	24
																1.504	32
																1.505	40
																1.506	37
																1.507	38
																1.508	27
																1.509	38
																1.51	29
																1.511	48
																1.512	31
																1.513	37
																1.514	30
																1.515	38
																1.516	25
																1.517	32
																1.518	34
																1.519	30
																1.52	29
																1.521	29
																1.522	31
																1.523	31
																1.524	40
																1.525	33
																1.526	30
																1.527	32
																1.528	23
																1.529	33
																1.53	33
																1.531	28
																1.532	33
																1.533	39
																1.534	39
																1.535	32
																1.536	23
																1.537	28
																1.538	27
																1.539	32
																1.54	19
																1.541	29
																1.542	30
																1.543	24
																1.544	24
																1.545	34
																1.546	27
																1.547	29
																1.548	28
																1.549	20
																1.55	35
																1.551	29
																1.552	34
																1.553	27
																1.554	33
																1.555	39
																1.556	32
																1.557	35
																1.558	35
																1.559	45
																1.56	29
																1.561	24
																1.562	35
																1.563	31
																1.564	31
																1.565	35
																1.566	26
																1.567	21
																1.568	29
																1.569	33
																1.57	25
																1.571	22
																1.572	25
																1.573	31
																1.574	41
																1.575	29
																1.576	32
																1.577	27
																1.578	26
																1.579	30
																1.58	30
																1.581	45
																1.582	45
																1.583	32
																1.584	44
																1.585	27
																1.586	29
																1.587	43
																1.588	34
																1.589	32
																1.59	22
																1.591	32
																1.592	33
																1.593	33
																1.594	46
																1.595	38
																1.596	29
																1.597	37
																1.598	26
																1.599	33
																1.6	24
																1.601	35
																1.602	38
																1.603	33
																1.604	29
																1.605	42
																1.606	29
																1.607	33
																1.608	33
																1.609	38
																1.61	31
																1.611	27
																1.612	32
																1.613	26
																1.614	33
																1.615	25
																1.616	21
																1.617	31
																1.618	29
																1.619	35
																1.62	44
																1.621	42
																1.622	27
																1.623	42
																1.624	31
																1.625	37
																1.626	25
																1.627	22
																1.628	30
																1.629	25
																1.63	41
																1.631	23
																1.632	37
																1.633	25
																1.634	34
																1.635	34
																1.636	40
																1.637	29
																1.638	30
																1.639	43
																1.64	31
																1.641	28
																1.642	39
																1.643	28
																1.644	31
																1.645	44
																1.646	25
																1.647	36
																1.648	26
																1.649	46
																1.65	32
																1.651	41
																1.652	50
																1.653	43
																1.654	47
																1.655	41
																1.656	28
																1.657	40
																1.658	22
																1.659	37
																1.66	39
																1.661	36
																1.662	22
																1.663	30
																1.664	42
																1.665	20
																1.666	28
																1.667	34
																1.668	36
																1.669	28
																1.67	23
																1.671	26
																1.672	23
																1.673	39
																1.674	32
																1.675	26
																1.676	24
																1.677	25
																1.678	17
																1.679	42
																1.68	36
																1.681	45
																1.682	34
																1.683	42
																1.684	27
																1.685	28
																1.686	37
																1.687	36
																1.688	46
																1.689	29
																1.69	39
																1.691	35
																1.692	37
																1.693	27
																1.694	25
																1.695	37
																1.696	31
																1.697	25
																1.698	22
																1.699	25
																1.7	30
																1.701	38
																1.702	36
																1.703	25
																1.704	19
																1.705	27
																1.706	38
																1.707	43
																1.708	47
																1.709	44
																1.71	37
																1.711	17
																1.712	27
																1.713	33
																1.714	22
																1.715	15
																1.716	26
																1.717	29
																1.718	29
																1.719	24
																1.72	28
																1.721	23
																1.722	37
																1.723	35
																1.724	36
																1.725	27
																1.726	26
																1.727	25
																1.728	26
																1.729	24
																1.73	27
																1.731	31
																1.732	24
																1.733	25
																1.734	28
																1.735	24
																1.736	29
																1.737	37
																1.738	37
																1.739	31
																1.74	36
																1.741	32
																1.742	45
																1.743	36
																1.744	39
																1.745	33
																1.746	28
																1.747	36
																1.748	45
																1.749	32
																1.75	23
																1.751	27
																1.752	29
																1.753	30
																1.754	24
																1.755	23
																1.756	25
																1.757	32
																1.758	35
																1.759	32
																1.76	28
																1.761	26
																1.762	29
																1.763	31
																1.764	27
																1.765	30
																1.766	37
																1.767	31
																1.768	31
																1.769	29
																1.77	40
																1.771	40
																1.772	28
																1.773	31
																1.774	29
																1.775	38
																1.776	45
																1.777	30
																1.778	38
																1.779	30
																1.78	19
																1.781	25
																1.782	27
																1.783	31
																1.784	31
																1.785	28
																1.786	41
																1.787	35
																1.788	22
																1.789	26
																1.79	29
																1.791	39
																1.792	37
																1.793	29
																1.794	18
																1.795	23
																1.796	31
																1.797	25
																1.798	19
																1.799	28
																1.8	34
																1.801	34
																1.802	36
																1.803	45
																1.804	30
																1.805	35
																1.806	28
																1.807	28
																1.808	36
																1.809	37
																1.81	24
																1.811	25
																1.812	23
																1.813	48
																1.814	17
																1.815	37
																1.816	29
																1.817	40
																1.818	32
																1.819	32
																1.82	44
																1.821	18
																1.822	24
																1.823	31
																1.824	30
																1.825	34
																1.826	29
																1.827	37
																1.828	39
																1.829	38
																1.83	27
																1.831	32
																1.832	36
																1.833	35
																1.834	42
																1.835	39
																1.836	41
																1.837	35
																1.838	39
																1.839	40
																1.84	28
																1.841	31
																1.842	32
																1.843	32
																1.844	46
																1.845	29
																1.846	33
																1.847	31
																1.848	28
																1.849	33
																1.85	40
																1.851	28
																1.852	27
																1.853	44
																1.854	30
																1.855	26
																1.856	43
																1.857	36
																1.858	27
																1.859	33
																1.86	32
																1.861	34
																1.862	40
																1.863	33
																1.864	32
																1.865	36
																1.866	27
																1.867	26
																1.868	21
																1.869	21
																1.87	27
																1.871	35
																1.872	38
																1.873	37
																1.874	19
																1.875	43
																1.876	38
																1.877	28
																1.878	19
																1.879	27
																1.88	23
																1.881	27
																1.882	27
																1.883	47
																1.884	22
																1.885	25
																1.886	45
																1.887	32
																1.888	28
																1.889	42
																1.89	31
																1.891	31
																1.892	33
																1.893	26
																1.894	19
																1.895	34
																1.896	45
																1.897	37
																1.898	33
																1.899	24
																1.9	31
																1.901	18
																1.902	23
																1.903	31
																1.904	43
																1.905	29
																1.906	22
																1.907	27
																1.908	35
																1.909	21
																1.91	35
																1.911	34
																1.912	33
																1.913	24
																1.914	34
																1.915	30
																1.916	31
																1.917	36
																1.918	19
																1.919	19
																1.92	31
																1.921	26
																1.922	20
																1.923	22
																1.924	25
																1.925	26
																1.926	32
																1.927	21
																1.928	27
																1.929	27
																1.93	26
																1.931	28
																1.932	40
																1.933	24
																1.934	32
																1.935	31
																1.936	28
																1.937	24
																1.938	27
																1.939	41
																1.94	24
																1.941	28
																1.942	31
																1.943	54
																1.944	29
																1.945	29
																1.946	27
																1.947	43
																1.948	43
																1.949	30
																1.95	28
																1.951	31
																1.952	47
																1.953	28
																1.954	34
																1.955	35
																1.956	33
																1.957	40
																1.958	36
																1.959	28
																1.96	29
																1.961	30
																1.962	34
																1.963	36
																1.964	24
																1.965	32
																1.966	37
																1.967	37
																1.968	29
																1.969	26
																1.97	27
																1.971	29
																1.972	31
																1.973	29
																1.974	31
																1.975	49
																1.976	49
																1.977	54
																1.978	31
																1.979	34
																1.98	31
																1.981	21
																1.982	32
																1.983	34
																1.984	31
																1.985	35
																1.986	42
																1.987	44
																1.988	27
																1.989	34
																1.99	28
																1.991	27
																1.992	31
																1.993	25
																1.994	31
																1.995	28
																1.996	29
																1.997	21
[truncated: 57,998 more rows]

## Sheet: Fig2
Fig. 2c, f																				Fig. 2d
	disorg			border				outer interior				inner interior (-ER)				inner interior (+ER)				cytosol		ELB		PBS
time	tau	error	a	time	tau	error	a	time	tau	error	a	time	tau	error	a	time	tau	error	a	tau	a	tau	a	tau	a
3	909	120	0.779	31	677	118	0.696	34	891	158	0.775	88	412	--	0.736	57	770	88	0.823	361	0.878	330	0.918	240	0.924
5	636	90	0.719	41	702	94	0.781	52	352	91	0.613					71	432	90	0.684	390	0.818	328	0.909	237	0.904
7	767	136	0.768	51	663	89	0.769	68	314	90	0.635					90	510	104	0.699	354	0.879	330	0.904	241	0.922
20	318	108	0.587	59	627	78	0.819	85	245	79	0.635									350	0.845	335	0.872	246	0.924
22	1113	162	0.774	65	402	95	0.682													344	0.859	321	0.897	237	0.929
24	677	118	0.696	78	546	77	0.773													AVG	AVG	AVG	AVG	AVG	AVG
				80	374	67	0.751													360	0.856	329	0.9	240	0.92
				83	469	89	0.69													SEM	SEM	SEM	SEM	SEM	SEM
																				8.1	0.011	2.3	0.008	1.7	0.004
Fig. 2e, g
	disorg			border				outer interior				inner interior (-ER)				inner interior (+ER)
time	tau	error	a	time	tau	error	a	time	tau	error	a	time	tau	error	a	time	tau	error	a
3	1024	91	0.858	25	735	79	0.77	--	--	--	--	36	1059	98	0.807	76	630	104	0.698
6	624	67	0.76	33	907	119	0.842					38	688	70	0.751	79	496	78	0.651
8	630	96	0.789	40	781	79	0.779					58	516	84	0.699	81	535	82	0.677
20	751	90	0.769	42	457	67	0.688					60	523	83	0.682	96	675	79	0.785
23	676	90	0.75	44	924	86	0.836					63	809	78	0.77	101	341	68	0.681
				54	696	89	0.741					74	575	52	0.777
				56	675	68	0.781					93	450	74	0.714
				66	687	60	0.789					98	445	87	0.707
				67	727	93	0.779
				70	647	64	0.772
				85	336	48	0.674
				87	610	60	0.817
				89	589	72	0.794
				91	495	60	0.746
				104	428	60	0.73
				108	527	67	0.765

## Sheet: Fig3
Fig. 3a									Fig. 3c
cytoplasm			cytosol		ELB		PBS		with NOC	w/o NOC
time	tau	a	tau	a	tau	a	tau	a	1.12993	0.583196
3	909	0.779	0.878	361	0.918	330	0.924	240	0.657633	0.584843
5	636	0.719	0.818	390	0.909	328	0.904	237	0.962535	0.510708
7	767	0.768	0.879	354	0.904	330	0.922	241	0.753288
20	318	0.587	0.845	350	0.872	335	0.924	246	AVG	AVG
22	1113	0.774	0.859	344	0.897	321	0.929	237	0.876	0.56
24	677	0.696							SEM	SEM
31	677	0.696							0.106	0.024
41	702	0.781
51	663	0.769
59	627	0.819
65	402	0.682
78	546	0.773
80	374	0.751
83	469	0.69
34	891	0.775
52	352	0.613
68	314	0.635
85	245	0.635
88	412	0.736
57	770	0.823
71	432	0.684
90	510	0.699
3	1024	0.858
6	624	0.76
8	630	0.789
20	751	0.769
23	676	0.75
25	735	0.77
33	907	0.842
40	781	0.779
42	457	0.688
44	924	0.836
54	696	0.741
56	675	0.781
66	687	0.789
67	727	0.779
70	647	0.772
85	336	0.674
87	610	0.817
89	589	0.794
91	495	0.746
104	428	0.73
108	527	0.765
36	1059	0.807
38	688	0.751
58	516	0.699
60	523	0.682
63	809	0.77
74	575	0.777
93	450	0.714
98	445	0.707
76	630	0.698
79	496	0.651
81	535	0.677
96	675	0.785
101	341	0.681

## Sheet: Fig4
Fig. 4b		Fig. 4c		Fig. 4d
AF488	BSA	Dex-70K	BSA	Dex-2M	BSA
0.70347	0.453441	0.692021	0.761417	0.791199	0.347318
0.806922	0.823212	0.769575	0.839949	0.969226	0.690026
0.978087	0.794872	0.604027	0.23901	1.08059	0.792992
1.2132	0.668016	0.54437	0.629962	0.764334	0.264331
	0.577598		0.28169	0.750902
	0.711201			0.728348
AVG	AVG	AVG	AVG	AVG	AVG
0.9254	0.671	0.652	0.55	0.847	0.524
SEM	SEM	SEM	SEM	SEM	SEM
0.111	0.0566	0.049	0.123	0.059	0.129

## Sheet: Fig5
Fig. 5a		Fig. 5b
w/o CyB	with CyB	w/o CyB			with CyB
0.484549	0.479465	disorg	border	interior	interior	disorg
0.355995	0.569245	--	0.414443	0.49686	0.463303	--
0.482901	0.485196		0.489796	0.883046	0.350917
			0.579278	0.767661	0.665138
			0.409733	0.692308
				0.864207
AVG	AVG		AVG	AVG	AVG
0.441	0.511		0.473	0.741	0.493
SEM	SEM		SEM	SEM	SEM
0.0426	0.029		0.04	0.07	0.092
Fig 5c		Fig 5d
0.723	0.622	0.741	0.666	0.634	0.632	0.76
0.664	0.698	0.756	0.676	0.757	0.622	0.753
0.737	0.694	0.754	0.71	0.75	0.735	0.729
			0.65	0.68
				0.795
AVG	AVG	AVG	AVG	AVG	AVG	AVG
0.708	0.671	0.75	0.686	0.723	0.663	0.747
SEM	SEM	SEM	SEM	SEM	SEM	SEM
0.022	0.025	0.005	0.013	0.029	0.036	0.009

## Sheet: Fig6
Fig. 6b
time	disorg	org	cyt
0	0	0	0
1e-05	0.00142262	0.00260888	0.00168702
2e-05	0.00239256	0.00423814	0.00304086
3e-05	0.00324288	0.0056291	0.00429214
4e-05	0.00402379	0.00688487	0.00548116
5e-05	0.00475683	0.00804883	0.00662591
6e-05	0.00545385	0.0091445	0.00773659
7e-05	0.00612228	0.0101864	0.00881972
8e-05	0.00676718	0.0111845	0.00987979
9e-05	0.00739217	0.0121457	0.0109201
0.0001	0.008	0.0130754	0.0119432
0.00011	0.0085928	0.0139775	0.0129511
0.00012	0.00917225	0.0148553	0.0139452
0.00013	0.00973974	0.0157114	0.014927
0.00014	0.0102964	0.0165479	0.0158975
0.00015	0.0108432	0.0173667	0.0168577
0.00016	0.011381	0.0181693	0.0178083
0.00017	0.0119104	0.0189569	0.0187501
0.00018	0.0124321	0.0197308	0.0196835
0.00019	0.0129466	0.0204919	0.0206092
0.0002	0.0134543	0.021241	0.0215277
0.00021	0.0139558	0.021979	0.0224392
0.00022	0.0144513	0.0227065	0.0233443
0.00023	0.0149412	0.0234241	0.0242432
0.00024	0.0154258	0.0241325	0.0251363
0.00025	0.0159054	0.024832	0.0260238
0.00026	0.0163802	0.0255232	0.026906
0.00027	0.0168505	0.0262065	0.0277831
0.00028	0.0173164	0.0268822	0.0286553
0.00029	0.0177782	0.0275507	0.0295229
0.0003	0.0182361	0.0282123	0.0303861
0.00031	0.0186901	0.0288674	0.0312449
0.00032	0.0191405	0.0295161	0.0320995
0.00033	0.0195873	0.0301588	0.0329502
0.00034	0.0200308	0.0307956	0.033797
0.00035	0.0204711	0.0314269	0.0346401
0.00036	0.0209082	0.0320528	0.0354796
0.00037	0.0213423	0.0326735	0.0363156
0.00038	0.0217735	0.0332891	0.0371482
0.00039	0.0222018	0.0339	0.0379775
0.0004	0.0226274	0.0345061	0.0388036
0.00041	0.0230504	0.0351077	0.0396267
0.00042	0.0234707	0.035705	0.0404467
0.00043	0.0238886	0.0362979	0.0412638
0.00044	0.0243041	0.0368868	0.0420781
0.00045	0.0247172	0.0374716	0.0428896
0.00046	0.025128	0.0380526	0.0436984
0.00047	0.0255366	0.0386298	0.0445046
0.00048	0.025943	0.0392033	0.0453081
0.00049	0.0263474	0.0397733	0.0461092
0.0005	0.0267496	0.0403397	0.0469079
0.00051	0.0271499	0.0409028	0.0477041
0.00052	0.0275482	0.0414626	0.048498
0.00053	0.0279445	0.0420191	0.0492897
0.00054	0.0283391	0.0425725	0.050079
0.00055	0.0287317	0.0431229	0.0508662
0.00056	0.0291227	0.0436702	0.0516513
0.00057	0.0295118	0.0442147	0.0524342
0.00058	0.0298993	0.0447562	0.0532151
0.00059	0.0302851	0.045295	0.053994
0.0006	0.0306693	0.0458311	0.0547709
0.00061	0.0310518	0.0463644	0.0555458
0.00062	0.0314328	0.0468952	0.0563189
0.00063	0.0318123	0.0474234	0.0570901
0.00064	0.0321903	0.047949	0.0578594
0.00065	0.0325668	0.0484723	0.058627
0.00066	0.0329418	0.0489931	0.0593928
0.00067	0.0333155	0.0495115	0.0601568
0.00068	0.0336877	0.0500277	0.0609191
0.00069	0.0340586	0.0505415	0.0616798
0.0007	0.0344281	0.0510532	0.0624388
0.00071	0.0347964	0.0515626	0.0631962
0.00072	0.0351633	0.0520699	0.063952
0.00073	0.0355289	0.0525751	0.0647062
0.00074	0.0358933	0.0530782	0.0654588
0.00075	0.0362565	0.0535793	0.06621
0.00076	0.0366185	0.0540784	0.0669596
0.00077	0.0369792	0.0545755	0.0677077
0.00078	0.0373389	0.0550706	0.0684544
0.00079	0.0376973	0.0555639	0.0691997
0.0008	0.0380546	0.0560553	0.0699436
0.00081	0.0384108	0.0565449	0.070686
0.00082	0.0387659	0.0570327	0.0714271
0.00083	0.03912	0.0575186	0.0721668
0.00084	0.0394729	0.0580029	0.0729052
0.00085	0.0398249	0.0584854	0.0736423
0.00086	0.0401757	0.0589662	0.0743781
0.00087	0.0405256	0.0594453	0.0751126
0.00088	0.0408745	0.0599228	0.0758458
0.00089	0.0412223	0.0603986	0.0765778
0.0009	0.0415692	0.0608729	0.0773085
0.00091	0.0419152	0.0613455	0.0780381
0.00092	0.0422601	0.0618166	0.0787664
0.00093	0.0426042	0.0622862	0.0794935
0.00094	0.0429473	0.0627543	0.0802195
0.00095	0.0432895	0.0632209	0.0809443
0.00096	0.0436308	0.063686	0.081668
0.00097	0.0439712	0.0641496	0.0823905
0.00098	0.0443108	0.0646119	0.0831119
0.00099	0.0446495	0.0650727	0.0838323
0.001	0.0449873	0.0655321	0.0845515

## Sheet: Fig. S5
tau
362
287
353
338
398
361
397
272
288
267

## Sheet: Fig. S6
Fig. S6a		Fig. S6b
early	late	disorg.	border
460	567	700	354
477	330	523	355
476	483	598	310
594	378

## Sheet: Fig. S8
Fig. S8a		Fig. S8b		Fig. S8c		Fig. S8d		Fig. S8e		Fig. S8f
disorg.	border	disorg.	border	disorg.	border	disorg.	border	disorg.	border	disorg.	border
104	74.8	1024	336	678	464	607	446	8319	7893	579	226
102	85.8	624	610	568	516	601	492	9350	9669	659	449
113	104	630	589	450	405	520	140	12712	10780	714	516
	129	751	495	986	365	615	369	10306	7625		172
		676	428				165	5562	7491
			527					13607	7266

## Sheet: Fig. S9
Fig. S9a				Fig. S9b
disorg.		border		w/o CyB			w CyB
w/o CyB	w CyB	w/o CyB	w CyB	disorg.	border	interior	interior
654	522	294	251	429	176	211	202
426	583	216	298	386	208	375	153
636	489	293	254	459	246	326	290
711	500				174	294
						367
